# Supplementary material for: Mixed methods research in tobacco control with youth and young adults: A methodological review of current strategies
Source: PLoS One. 2017 Aug 25;12(8):e0183471. doi: 10.1371/journal.pone.0183471 (PMC5571971; doi:10.1371/journal.pone.0183471)
Supplement: S1 File — (XLSX) [file pone.0183471.s001.xlsx]

## Sheet: Sheet1
ID	Article ID	Basic Information						Substantive Content						QUAN Component				QUAL Component			Mixed Methods Features						Recruitment Features						Other Issues
		Authors	Year	Article Title	Journal	# of Authors	Nation of First Author	Discipline	Main Tobacco Control Topic	Purpose	Population	Setting	Tobacco Product	QUAN: Sampling	QUAN: Sample Size	QUAN: Data Collection	QUAN: Analysis	QUAL: Sampling	QUAL: Data Collection	QUAL: Analysis	Reasons for Mixing	Timing	Priority	Mixing	Design Typology	Value of Mixing	Consent	Method	Burden	Race/Ethnicity	Use of Technology	Other	Data Collection	Data Analysis	Study Feasibility	Reporting
019	019	Turner, K., West, P., Gordon, J., Young, R., & Sweeting, H.	2006	Could the peer group explain school differences in pupil smoking rates? An exploratory study	Social Science & Medicine	5	United Kingdom (5)	Community-based medicine	Peer influence, school differences, and smoking	The purpose is to explore why differences exist between schools as identified in a previous study: "This paper uses both quantitative and qualitative data in an exploratory study to examine whether peer structures and influences might contribute to school differences in pupil smoking rates. We do this by comparing the sociometric structure and attitudes to smoking of pupils in two secondary schoo…	13 and 15 year old male and female students from Scotland	two disadvantaged urban schools; Scotland	"Sociometric data and information on pupils’ smoking behaviour and views were gathered." The study almost exclusively referred to "smoking" (e.g., smokers, smoking status, smoking rates). In the few places where specific examples were given, it was referred to as "cigarettes" (p. 2513)	(1) Purposive sampling of two schools from a previous study "with significantly different pupil smoking profiles at both ages 13 and 15 were selected for further investigation." (p. 2515) (2) Cross-sectional census sampling inferred; all 13 and 15 year olds in two schools invited to participate. Highacres N=402, Lowlands N=494. (pp. 2515, 2516)	N=896 table 1 breaks down by school, gender, and age	surveys distributed during school day under "exam-type conditions" (p. 2515)	Chi Square, F-ratio, sociometrics	13-year old volunteers requested from the quan sample; volunteers asked to bring friends	25 focus groups; 13 at one school and 12 at another; single-sex; mixed smoking status N=136 (n=19 smokers)	General thematic analysis: "Analysis of the discussion group data involved one of us (KT) thoroughly reading each interview transcript and developing a coding frame that reflected areas covered during the interviews and emergent themes. Transcripts were imported into NVivo version 1.2 (NVivo, 2000) and fully coded using this software package. Data coded under specific themes (e.g. views on smokin…	Complementarity, learning what and how: "While quantitative methods can gather attitudinal data to characterise school and peer group differences, qualitative techniques collect data that direct attention to underlying processes of selection and influence. . . . Such qualitative data can be used to assess how [in italics] peers may influence one another, and to consider in detail which particular…	Has both sequential and concurrent aspects. Not explicitly identified as such. Gathered focus groups after the survey collection, but no signs of connecting the two into phases. "Following completion of the surveys, single-sex discussion groups were held with a sub-sample of the 13 year olds."(p. 2517)	Equal; not explicitly noted but nearly equal analysis for both quan and qual strands; both strands in Discussion section	Merged (brought separate sets of results together to describe the what and the how) "Cumulative evidence (both quantitative and qualitative), from the comparison of two schools with similar pupil intake but different levels of smoking, strongly suggests that variations between schools regarding peer group structures, associated pupil cultures and influences could contribute to school differences …	Multiphase	"In many respects, the qualitative findings complement those of the quantitative analysis of attitudes" (p.2523)	Consent process (surveys): obtained parental consent and participant assent; used opt-out consent "Parents were notified about THiS and both they and their child(ren) were given the opportunity to opt out. Only eight parents refused their child’s participation and no pupils refused to take part." (p. 2515)	Inclusion criteria (surveys): All students in target population invited to participate in survey Inclusion criteria (focus groups): Recruited volunteers and friends so participants would speak more freely "we recruited participants by asking pupils to volunteer along with friends from their class." (p. 2517)	none noted but: Exclusion criteria (focus groups): 15 yr olds excluded "because the schools were reluctant for older pupils to be involved due to academic pressures" (p. 2517) Seems to imply that the interviews would be a burden.	Race/Ethnicity information not collected; all participants from west Scotland	No	15 year olds not included in focus groups due to academic pressures	Eight parents refused child's participation; no pupils refused. Quan collected first then qual. Need to gather Qual information on multiple topics: "As THiS aimed to identify both school and peer-related explanations for school differences in pupil smoking rates, in each school half the groups focussed on the former (e.g. the school’s ethos and Health Education curriculum), the other half on pupi…	No information included on missing data or attrition Need to decide which Qual data to analyze: "For the purposes of this paper, analysis focusses on all data relating to smoking, smokers, popular pupils, named individuals, and reasons for smoking, whether these arose through direct questioning or spontaneously throughout the discussions." (p. 2517)	The Medical Research Council of Great Britain provided financial support for Katrina Turner and Jacki Gordon during the study and "continues to do so for Patrick West, Robert Young, and Helen Sweeting." (p. 2524)	No unusual statements about data or reporting Need for language to refer to the different ways that individuals provided data: "In this paper, in order to clarify whether we are referring to individuals who were surveyed or those who were interviewed, the former will be referred to as pupils [italics], the latter as participants [italics]." (p. 2517) Refers to Qual strand as "the qualitative stud…
005	005	Levin-Zamir, D., Lemish, D. & Gofin, R.	2011	Media Health Literacy (MHL): development and measurement of the concept among adolescents	Health Education Research	3	Israel (2) USA (2) *There are only three authors: Rosa Gofin lists an affiliation in the USA and in Israel	Health Education and Promotion	Media content and smoking behavior	“In this study, we aimed to characterize and measure media health literacy (MHL). MHL was analyzed with respect to its distribution and association with adolescents' personal/socio-demographic characteristics associated with HL and ML as relevant to characteristics of Israeli adolescents. ” (325)	For the first phase In this study: 60 adolescents from the 7th, 9th and 11th grades (approximate ages 13, 15 and 17) - phase 2: 1316 Jewish adolescents from grades 7, 9 and 11 (approximate ages 13, 15 and 17)	first phase: 2 schools different geographic urban areas in central Israel; second phase: 57 classrooms from 8 schools in nine municipalities in central Israel	cigarette and water-pipe smoking	For Phase 2 "Probability sampling methods were used to choose the sample schools, through random cluster sampling conducted by classroom."	"The sampling frame was the complete listing of classrooms during the study period, for nine municipalities in central Israel. 1,316 Jewish adolescents from grades 7, 9 and 11 (approximate ages 13, 15, and 17). The sample size required was 1260 - 420 in each of the 3 age groups." (326) Data were collected from nearly all (98% response rate) in 57 classrooms in 8 schools" (326-7)	"Each participant completed a written questionnaire. Subsequently, six video segments were shown (rotated to eliminate bias) and response sheets with questions related to MHL were completed by all participants." These were administered by the same researcher in all classes for quality control. The participants were assured complete anonymity, minimizing response bias. (327) The survey included si…	Demographics; Reliability of MHL; MHL and Sociodemographic characteristics; MHL and source of health information; Health empowerment by MHL (Linear Regression Analysis); MHL, empowerment and health behavior (linear regression)	"Participants were selected based on diversity of backgrounds and their expressive abilities as suggested by their teachers" (325)	"Six focus groups (n=60) were conducted, two each from 7th, 9th and 11th grades from two schools" (325)	Group interviews were transcribed; Subsequently all participants consented to maintain a 7 day media diary	"These group transcripts were systematically analyzed using grounded theory. Open, axial and selective levels of coding were used to systematize, solidify and refine the patterns of the group data regarding the following themes: definition of health, relevant health topics for youth, factors influencing health, sources of health information, the influence of media on youth health and media with h…	The authors don't directly address why they chose to mix. They do say they were "using qualitative and quantitative instruments to develop the new measure" Further review: sequential	Quan	connected	Exploratory Sequential	"Among the strengths of this study is the use of combined qualitative and quantitative research methods, facilitating the selection and analysis of media content from the adolescents' cultural world." (333)	"Principals and teachers agreed to the administration of the focus groups and survey in the respective schools and classes, and parents gave passive consent." (325)	For the focus group, students were selected based on diversity and expressive abilities (as suggested by teachers). For the questionnaire, "Probability sampling methods were used to choose the sample schools, through random cluster sampling conducted by classroom."	Not addressed at all in paper.	The researchers do say that 85% were Israeli born, but don't specifically discuss race or ethnicity.	NO	Setting: authors note that the school setting and proximity to peers may have influenced adolescents' perspectives (specifically in criticizing media content)	NONE mentioned	NONE mentioned	Results not generalizable	Some concern about results (not matching prior data)
014	014	Amos, A., Wiltshire, S., Haw, S. & McNeill, A.	2006	Ambivalence and uncertainty: experiences of and attitudes towards addiction and smoking cessation in the mid-to-late teens	Health Education Research	4	Scotland (3) England (1)	Community Health Sciences	Addiction and Smoking Cessation, Smoking context	"This paper draws on these interviews to explore how issues around quitting are linked with the social context of young people’s smoking and how they understand their own smoking, especially perceptions of habit and addiction." (p. 182)	99 Scottish 16- to 19- year olds (48 mainly paired interviews)	Lothian, Scotland (no other descriptions are included)	article broadly uses "smoking." Some data focuses on cigarette use, while some participants are described as cannabis users. So I think cannabis and cigarettes, but the authors don't specifically say if this is all that was included	"interviewees were purposively recruited from various educational and occupational backgrounds from Lothian, Scotland" (p.183) and "Potential recruitment settings were notified about the project and their support obtained. These included a youth cafe´, further and higher education institutions and workplaces. Those in charge spoke to interviewees about the study before the researcher approached t…	99 16 to 19 year olds smokers	"Data were collected using a brief structured questionnaire on smoking behaviour, dependence and motivation to quit," (p. 183)	"Responses to questions on quitting from the structured questionnaire were analysed in SPSS and contrasted with what was said in the interviews." (p. 183)	"interviewees were purposively recruited from various educational and occupational backgrounds from Lothian, Scotland" (p.183) and "Potential recruitment settings were notified about the project and their support obtained. These included a youth cafe´, further and higher education institutions and workplaces. Those in charge spoke to interviewees about the study before the researcher approached t…	Data were collected using a "longer semistructured interview," (p.183) 42 interviews were with friendship pairs, 4 interviews were with a group of 3 friends and three interviews were individuals	"The tape-recorded interviews were transcribed into NVivo. The transcripts were analysed thematically moving from descriptive to analytical coding, with particular attention being paid to experiences and attitudes to quitting, quit attempts and future intentions to quit. All the authors were involved in the analysis, with at least two reading each transcript and agreeing on coding categories and …	The authors don't specifically state why they chose to mix, but they do offer that this study reports more on QUAL than on quan "This paper draws in part on responses to quitting questions in the questionnaire [26, 27], but mainly from the qualitative interview data." (p.183) Implied reasons seem to be Triangulation and Complementarity since comparing Quan and Qual responses and using Quan to pro…	Concurrent (Quan and Qual data collection took place in the same interview)	QUAL (the authors include that "This paper draws in part on responses to quitting questions in the questionnaire, but mainly from the qualitative interview data." (p.183))	Agreed that it's a little embedded (quan data embedded to describe sample) but in the article it appears to be more MERGING. They keep COMPARING the responses in the two different formats: • "Responses to questions on quitting from the structured questionnaire were analysed in SPSS and contrasted with what was said in the interviews" (p. 183). • "Responses to the structured questionnaire suggeste…	Concurrent	In the final discussion they do note that the comparison of the two data types raises questions about validity of the measures, so there is an implied value (p. 188)	"The research complied with the British Sociological Association guidelines on ethical practice and the principles of informed consent. Confidentiality and anonymity were assured." (p.183) nothing else is said about consent	"interviewees were purposively recruited from various educational and occupational backgrounds from Lothian, Scotland" (p.183) and "Potential recruitment settings were notified about the project and their support obtained. These included a youth cafe´, further and higher education institutions and workplaces. Those in charge spoke to interviewees about the study before the researcher approached t…	Not addressed at all in paper.	No information is reported about race/ethnicity. The authors provide demographic information for participants in terms of gender and cigarette consumption, but nothing about race or ethnicity. All participants are from Scotland.	NO	The authors don't specifically note any issues with recruitment. I think it's really interesting that "diverse" youth were selected and then invited to bring friends - they really don't explain what standards they used for determining who was invited and who was not, which makes it a little confusing.	On p. 188, the authors mention that using intention to quit measures that were developed for adults with adolescents may not be valid, but this is the only issue they list with data collection.	Quan data was really just used to describe qual data - not much integration at all.	The authors did note use of team approach, acknowledgements to assistants and funding sources	Didn't really report limitations or strengths of study. Provided information to improve cessation services but not ideas for future research
001	001	Levy, S.A., Westin, A.M.L., Reamy, A.M., Reyner, J.C., Syed, T., & Diamond, G.S.	2010	Communication about smoking between depressed adolescents and their parents	Nicotine & Tobacco Research	6	U.S.	Psychology (2), Family Science (1), Medicine (3)	Parent-adolescent communication regarding tobacco use and how it may shape future interventions	"..this article explores adolescents' and parents' perceived facilitators and barriers to effective communication about smoking cessation." (p. 192)	N=15 adolescents (14-19 years), N=15 caregivers	urban areas of Pennsylvania (Philadelphia, Pittsburgh, Allentown)	cigarette smoking; criteria for inclusion was one cigarette per week for the preceding 4 weeks	"Participants were recruited by office staff and through flyers at primary care centers associated with the study and at local community mental health enters treating adolescents in urban areas of Pennsylvania" (Philadelphia, Pittsburgh, and Allentown). (p. 192)	N=15 parent/child dyads	"Adolescents were screened over the telephone for eligibility using the Time Line Followback and the Beck Depression Inventory Fast Screen...to confirm depressive symptoms, the BDI-II was administered; if the BDI-II score was 16 or higher, the Computerized Diagnostic Interview for Children was administered to both the adolescent and the parent." (p. 192)	QUAN instruments were only administered to confirm diagnosis of depression, presence of DSM-IV diagnosis, and to assess smoking quantity and frequency.	N=15 parent/child dyads	"If the adolescent met study criteria based on self or parental report, trained research staff conducted audio recorded 1-hour interviews separately with the parent and the adolescent." (p. 192)	"Audio recordings of interviews were transcribed and checked for accuracy prior to data entry into QSR International's N6 software. An interdisciplinary team of investigators collectively developed separate coding schemes for parent and adolescent transcripts using five broad codes. The constant comparative method was used to refine the coding system, adding codes increasing in specificity accord…	None noted. The QUAN strand was included to confirm diagnosis of depression and to confirm eligibility for the study. The QUAL strand was the only strand included in the Data analyses and Results sections	sequential	QUAL; only the QUAL data were included in the Results and data analyses sections. The discussion section is entirely based on the QUAL data.	study began with collection of quantitative data followed by the collection and analysis of qualitative data - consider connected	Explanatory Sequential	not described as a mixed methods study; mixing never mentioned. In fact, the study was described as qualitative. "...we used qualitative research to get a 'ground up' view of this problem from the parent and adolescent perspectives." (p. 192)	"Informed consent and assent were obtained prior to each stage of participation." (p. 192)	"Participants were recruited by office staff and through flyers at primary care centers associated with the study and at local community mental health enters treating adolescents in urban areas of Pennsylvania" (Philadelphia, Pittsburgh, and Allentown). (p. 192)	None noted	40% Black, 20% Caucasian, 20% Hispanic, 13.33% Biracial, 6.67% unknown ethnicity	None	No specific issues discussed with regard to recruitment	Quan data were collected first, as they were used to confirm eligibility for the study.	Quantitative data used to confirm diagnosis of depression and to screen out non-depressed adolescents.	Pennsylvania Department of Health	No statements about reporting
013	013	Molyneux, A., Lewis, S., Coleman, T., McNeill, A., Godfrey, C., Madeley, R., Britton, J.	2005	Designing smoking cessation services for school-age smokers: A survey and qualitative study	Nicotine & Tobacco Research	7	U.K. (7)	Respiratory Medicine (1); Primary Care (3); Epidemiology and Public Health (6-7); Health Economics (5)	Smoking Cessation Services	"To identify the preferred design characteristics of smoking cessation services for school-age smokers," (p.539).	"School-age smokers in Nottinghamshire, United Kingdom" (p.539) more specifically "we surveyed smoking behavior in all pupils in years 9–11 (aged 13–16) in a random sample of 10 schools in Nottinghamshire, United Kingdom....and conducted 25 focus groups in 6 schools with current smokers who wanted to stop smoking" (p.540). (N=4,065)	Quiet rooms in both urban and rural secondary schools in Nottinghamshire, United Kingdom	most of the article just refers to "smokers" or "smoking" but the data analysis of the survey reveals participants in the qualitative study smoked a mean of 4.9 cigarettes/day (p.541)	"In January 2000 we surveyed smoking behavior in all pupils in years 9–11 (aged 13–16) in 10 secondary schools selected at random from a local education authority list of all 50 state secondary schools in Nottinghamshire, having first excluded 4 schools scheduled for external inspection and 2 that did not provide data on the number of children attending."	"We surveyed 4,065 pupils in the 10 study schools (response rate 75%)," (p. 541).	"We surveyed smoking behavior using an adapted version of the Office for National Statistics Teenage Smoking Attitudes Questionnaire (Teenage smoking attitudes, 1998), which was self-completed confidentially during a supervised teaching period allocated to personal, social, and health education." (p.540).	"Full details of the survey methods, as repeated in a subsequent survey of pupils in the same schools, have been reported elsewhere (Molyneux et al., 2002)." (p. 540). The only quantitative data the authors explicitly give in this paper for the full 4,065 pupils is % that are current smokers and % that said they wanted to quit smoking. Also, the response rate was 75%. Then the authors use the sur…	“For the qualitative study, we purposively selected six of these schools to reflect a range of settings (urban and rural) and academic performance...and in March 2000 approached their head teachers for consent to proceed. The head of one urban school with low academic performance declined to participate; an alternative school with similar characteristics was substituted. We then sent a letter to …	"Each focus group lasted 45–60 min and was tape recorded. All tape recordings were transcribed verbatim, and the transcripts checked and corrected in relation to the original recordings." (p.540). The researchers completed 24 focus groups and 1 in-depth interview (median 6 participants per group, range 1-8) with a median of 4 (range of 3-6 groups) per school.	"Full details of the survey methods, as repeated in a subsequent survey of pupils in the same schools, have been reported elsewhere (Molyneux et al., 2002)." (p. 540). The only quantitative data the authors explicitly give in this paper for the full 4,065 pupils is % that are current smokers and % that said they wanted to quit smoking. Also, the response rate was 75%. Then the authors use the sur…	The authors don't describe it as mixing - they talk about using the Quan piece to select participants for the Qual piece. "We identified study participants from a survey of all pupils in a random sample of Nottinghamshire schools and sampled these individuals to ensure that we interviewed individuals of both genders who wanted to give up smoking and who were in three older year groups and from a …	sequential - the authors don't use this word, but the survey took place first and then the Qual study (focus groups and interview).	QUAL; the paper basically only reports QUAL data (the only QUAN data is the % smokers and % who want to quit and then information about which participants qualified for the QUAL piece) The first sentence of the paper is "To identify the preferred design characteristics of smoking cessation services for school-age smokers, we conducted focus groups with teenage smokers motivated to stop smoking." …	Connected (quan was used to select participants for qual)	Explanatory Sequential design: Participant selection Model	The authors do not describe the study as mixed methods, and don't specifically talk about mixing or the value of mixing in the article. However, the authors stated the following: "We identified study participants from a survey of all pupils in a random sample of nottinghamshire schools and sampled these individuals to ensure that we interviewed individuals from both genders who wanted to give up …	“Full approval for the study was granted by the Nottingham City Hospital Medical Ethics Committee.” (p. 540). They don’t specifically mention consent process for the survey. For the qual study: “We then sent a letter to all parents of children in years 9–11 in the study schools informing them of our intention to carry out the present study (without specifying whether their child would necessarily…	All participants were recruited through schools. For Quan: "In January 2000 we surveyed smoking behavior in all pupils in years 9–11 (aged 13–16) in 10 secondary schools selected at random from a local education authority list of all 50 state secondary schools in Nottinghamshire, having first excluded 4 schools scheduled for external inspection and 2 that did not provide data on the number of chi…	Authors did not discuss (probably since all students were recruited through schools)	Not mentioned at all. All students were living in Nottinghamshire, United Kingdom, but the authors do not discuss race/ethnicity of sample	None	Authors did not discuss any other features of recruitment.	Quan data was collected to determine eligibility for Qual study. The authors report response rate for the survey and the participation rate (from the eligible group) for the qualitative research.	Data were not mixed and little quantitative data was reported on in the paper. The authors discuss their "rigorous" (p.543) Qualitative data analysis process	The authors thank the Nottinghamshire Local Education Authority for helping coordinate the survey and qualitative study - so I think a major reason the study was able to happen is because of the cooperation with the schools which gave the researchers access to their population of interest.	The authors acknowledge that there have been very few prior studies focused on this specific topic population (many studies in the US by contrast), and that in their study more young people indicated they wanted to quit than in prior studies (and thus knew less about cessation services to begin with). The authors also acknowledge that studies have been mixed on the efficacy of school-based smokin…
010	010	Moodie, C., Mackintosh, A.M., Hastings, G., & Ford, A.	2011	Young adult smokers' perceptions of plain packaging: A pilot naturalistic study	Tobacco Control	4	U.K. (Scotland)	Social Marketing	Smoking intervention and prevention Perceptions of cigarette packaging	To identify and explain a causal impact: "To explore the impact, if any, that using plain (non-branded) cigarette packs in real-life settings has on young adult smokers" (p. 367).	N=140 young adults (18-35 years) Young adult smokers aged 18-35 years	Greater Glasgow, Scotland	cigarettes; referenced in the Aims of study (p. 367)	Use of random stratified sampling: "Young adult smokers (n=140) were recruited from 14 randomly selected postcode sectors in Greater Glasgow, using random location quota sampling. The 14 postcode sectors were randomly selected, stratified by deprivation category score (a measure of multiple deprivation), to ensure coverage of a range of socio-economic backgrounds. Within each selected postcode se…	N=48 Sample of 140, but only 48 provided complete data	"All potential participants were informed that the study was concerned with smokers’ experiences of, and opinions about, tobacco packaging. If individuals indicated that they were willing to participate, and available for the study duration, they were asked to complete a recruitment questionnaire that included questions on consumption and cessation behaviour (motivation to quit, attempts to quit)…	"...the ratings of the plain pack at the first, second, third and fourth measures were compared with the ratings of the participant’s own pack at the first, second, third and fourth measures, respectively. For each time point, paired t tests were used to produce mean scores for the plain packs relative to mean scores for their own packs. Given the ordinal nature of the five-point scales, the Wilc…	Qual sample a SUBSET of the Quan sample: "From the 140 smokers recruited in the main study, 50 were phoned and invited to participate in a follow-up interview in the week following study completion; 20 could not be reached by telephone (after five attempts), seven declined to take part and reported not participating in the study and were deemed ineligible" (p. 368).	N=9 men and N=9 women (N=18 total) "Participants comprised nine men and nine women, 12 aged 25e35 years and 6 aged 18e24 years, and 7 from social grade ABC1 and 11 from social grade C2DE. A semistructured topic guide was developed to explore the same themes covered in the questionnaire. Interviews lasted approximately 30 min. Each interviewee received £10 for participation" (p. 369).	Qualitative data were not analyzed in a usual manner. It seemed as if this data were analyzed quantitatively, for example, "About half (n=8) reported some change in their smoking behavior when using the Kerrods pack..." (p. 370). Salient quotes were summarized in a table (Table 3) but no information was included about coding or thematic analysis. Agreed! You see this kind of treatment of qualitat…	The authors stated several times that the "naturalistic-type" research was innovative (see Aims, p. 367). No other explanation was provided for mixing. "The first stage of the research involved eight focus groups with 54 smokers, in February 2010, to explore perceptions of cigarette packaging and plain packaging and to inform and guide the naturalistic study by exploring: an appropriate plain pac…	Overall study: Multiphase - Qual > Quan > Quan > Qual Emphasis of this article: QUAN --> qual	QUAN. Qual data not analyzed in typical fashion. Several tables illustrating quan data. Original qual data taken from a pre-pilot study which informed the next quan strand.	Connected. Researchers used qualitative data to inform a quantitative strand. They used both sets of these results to inform the next quantitative and qualitative strands. Good discussions of connections in planning methods, but poorly described connecting from Quan --> qual in the main study. Unclear how/why they selected their subsample. Good tables (Tables 3 & 4) that organize example qualitat…	Explanatory Sequential	No explicit mention; although clear in discussion that they were gaining insights by considering the impacts and then how the qualitative information helped to explain why they occurred.	"All potential participants were informed that the study was concerned with smokers’ experiences of, and opinions about, tobacco packaging. If individuals indicated that they were willing to participate, and available for the study duration, they were asked to complete a recruitment questionnaire that included questions on consumption and cessation behaviour (motivation to quit, attempts to quit)…	The study involved four separate but related stages conducted with young adult smokers aged 18-35 years recruited in Greater Glasgow by market recruiters. Young adult smokers were recruited for two reasons: (1) industry documents reveal 18-35 year-olds to be the key target group19 20 and (2) smoking prevalence is particularly high among this age group in the UK.(p. 368)	None noted During initial pilot work participants noted the burden of completing the questionnaires so frequently. Therefore, the researchers reduced the number of time points in the main study: "The questionnaires were identical to those used in the pre-pilot study but were only to be completed twice a week, rather than every second day, to reduce the burden on participants." (p. 368)	Not noted - study setting was Scotland	Used text and email technology to remind participants about data collection to try to increase response rate: "In an attempt to manage sample maintenance, market recruiters were instructed to text respondents once a week reminding them to complete and return the questionnaires and to use the correct pack (their own pack or the plain pack), as specified by the timetable. A member of the research t…	No specific issues discussed with regard to recruitment	Qual study used to generate questions for a questionnaire used in the second phase of the study. Quan data collected, then another qual phase conducted. No unusual issued noted in data collection. Huge problem of attrition of individuals not completing the study as expected (140 enrolled, but 48 completed).	Qual data used to create quan questionnaire. Qual data collected to explore perceptions of packaging. Not much mixing. Big issue with missing data, chose to only use participants with complete data for analysis. "The analysis focuses only on the 48 completers." (p. 369)	This information provided in a "Corrections" section following the article: Funding Cancer Research UK; UK Centre for Tobacco Control Studies fund two of the authors (GH and AF) (p. 372).	The study has high levels of attrition, as noted by the authors, is dependent upon self-reports, and by using generic names on cigarette packs they may have influenced respondents' perceptions. Highlights the challenge of reporting on a multiphase design. Early work likely not sufficient for publishing, but can't give a lot of details for so many phases in one article either. Describe 4 phases in…
007	007	Gendall, P., Hoek, J., Thomson, G., Edwards, R., Pene, G., Gifford, H., . . . McCool, J.	2011	Young Adults’ Interpretations of Tobacco Brands: Implications for Tobacco Control	Nicotine & Tobacco Research	8	New Zealand (8)	Marketing	Interpretations of Tobacco Brands (cigarettes)	Purpose was to examine attributes and explore dimensions: "This paper reports on research that examined the brand differentiation achieved through tobacco packaging alone . . . . We first examine young people’s interpretation of the personality attributes communicated by tobacco branding and explore whether they differentiate tobacco brands according to the images these evoke and, if so, the dime…	n=66 between 16 and 25 years old	three New Zealand cities (Wellington, Dunedin, and Whanganui)	10 cigarette brands	Purposive maximum variation sampling (different locations tied to different ethnic groups, different smoking status, diverse SES): "Respondents were recruited via recruitment posters, direct approaches, and whanaungatanga (kin relationship) and Pasifika networks to promote diversity in perspectives and responses." (p.912)	"The 66 participants were aged between 16 and 25 years (mean age 20.2 years); 49 were females and 37 males. The ethnic profile of the sample included New Zealand European (43%), Māori (37%), Pasifika (28%), Asian (5%), and other ethnic groups (7%) (as participants could nominate more than one ethnic affiliation, these percentages sum to more than 100%). Nearly three-quarters of the sample had a s…	QUAN data about perceptions of brands and demographics: "As well as the brand images, the cards shown to participants contained 22 words selected to correspond to various brand personality dimensions and used to assess product positioning in markets and that had featured in earlier tobacco branding studies (Aaker, 1997; Wakefield et al., 2008). The list compiled from these sources was pretested w…	"The brand–attribute associations were analyzed using SPSS (v. 17), and a perceptual map that displayed the 10 brands and the personality dimensions tested was created by plotting the results of a stepwise discriminant analysis (Hooley, 1980)." (p. 913) The results from the questionnaire are reported. Additionally "To quantify patterns evident in Table 1 and examine the relationship between the p…	SAME sample for Quan and Qual: "Respondents were recruited via recruitment posters, direct approaches, and whanaungatanga (kin relationship) and Pasifika networks to promote diversity in perspectives and responses." (p.912) and "The 66 participants were aged between 16 and 25 years (mean age 20.2 years); 49 were females and 37 males. The ethnic profile of the sample included New Zealand European …	"12 group discussions and four in-depth interviews were conducted with 66 participants aged between 18 and 24 years of age." (p.912). "The overall discussions took between 35 and 65 min and, with participants’ permission, were recorded and subsequently transcribed." (p.912) Additionally, "Respondents considered each brand and circled as many or as few of the words listed to describe the brands; t…	"Analysis of the open discussion used thematic analysis to identify dominant patterns within participants’ comments on each brand (Braun and Clarke, 2006). The discussion facilitators independently reviewed the transcripts and coded idea elements that they then grouped into themes relevant to each brand. We use participants’ own words to illustrate these themes." (p.913).	Reasons implied in purpose (examine and explore) and mentioned in the methods section: "Our mixed methods approach follows Steckler, McLeroy, Goodman, Bird, and McCormick (1992, p. 5), who suggested qualitative and quantitative methods could be used in parallel, with the results from each analyzed independently and used to cross-validate the overall findings." (p.913)	Concurrent (Quan and Qual both took place during the same focus groups/In-depth Interviews)	Overall I guess I'd say it's pretty equal. They analyzed more QUAN data (because they quantified the qualitative data they collected) but in terms of data collection QUAL (in other words they collected more QUAL data but ended up quantifying some the qual data, so more QUAN data is reported on) so I think it evens out? I'd really like a second opinion on this! Yes, I concur it's EQUAL. I don't th…	They mixed through MERGING. Although they mentioned cross-validation, they really were about complementarity wanting to quantitatively describe the dimensions and then qualitatively explore the basis for the dimensions. "Although participants had no prior experience with most of the brands they reviewed, they nevertheless distinguished between these on the basis of the brands’ names and packaging…	Concurrent	The authors state that they're using mixing to "cross-validate the overall findings." (p.913). They don't provide any statement of the value of having mixed in the article	The authors state "The research was reviewed and approved by the University’s Human Ethics Committee (09/165), and consultation was undertaken with an iwi (indigenous peoples) advisory committee." (p.912) but don't describe the specific process of gathering consent from participants. They do note that interviews were recorded "with participants' permission" (p. 912)	"Respondents were recruited via recruitment posters, direct approaches, and whanaungatanga (kin relationship) and Pasifika networks to promote diversity in perspectives and responses. The discussion moderators were of New Zealand European, Māori, and Tokelauan ethnicity, and the lead facilitator for each group shared participants’ ethnic background. The discussions were conducted in three New Zea…	The authors don't specifically note any burden associated with recruitment beyond the compensation of gift cards to account for their "assistance"	"The ethnic profile of the sample included New Zealand European (43%), Māori (37%), Pasifika (28%), Asian (5%), and other ethnic groups (7%) (as participants could nominate more than one ethnic affiliation, these percentages sum to more than 100%)." (p.913) and I also think it's interesting to note that the authors recruited moderators of New Zealand European, Māori, and Tokelauan ethnicity; the …	not described	nothing else was discussed with regards to recruitment	Quan and Qual data were both gathered during the same interview/focus group. They don't note any issues with this design.	The authors specifically describe the process of coding the attributes and then using discriminant analysis (which is unique among these studies we have been looking at) but don't necessarily describe issues with this	The authors note that due to the small sample size, the results are probably not generalizable and this study warrants replication with a larger group The authors acknowledge their funding support for the research and note that this research is "part of a larger study" (p.912)	I think a major point addressed by the researchers is that the study demonstrates that young adults associate brands with specific attributes BUT this does not necessarily indicate that branding increases the risk of smoking initiation or experimentation and also does not conclusively support that plain packaging would change rates of young adult tobacco initiation/use. So in effect, further stud…
016	016	Goenka, S., Tewari, A., Arora, M., Stigler, M.H., Perry, C.L., Saulina Arnold, J.P., Kulathinal, S., Reddy, K.S.	2010	Process evaluation of a tobacco prevention program in Indian schools - methods, results and lessons learnt	Health Education Research	8	India (6) and U.S. (2)	Chronic Disease Control (1), Public Health (3), Youth Health (1), Voluntary Health (1), Society for Education & Development (1)	Prevention Intervention	To describe the "process evaluation of this tobacco prevention program in Indian schools" (p. 918)	N=>6000 adolescents in 6th through 9th grades	32 schools in two large cities (urban areas) of India	cigarettes, smokeless tobacco, and other forms of tobacco (zarda, beedi, khaini, gutka, hookah, panmasala, snuff)	"Through a group-randomized trial design, 32 schools located in two large cities in India (N=16 in Delhi and N=16 in Chennai) were recruited, matched and randomly assigned to receive a 2-year tobacco preventive intervention or serve as a delayed intervention control" (p. 918).	N=5564 in Delhi and 2741 in Chennai	"Teacher's training attendance sheet, peer leader's training attendance sheet, teacher's training feedback form, peer leader's training feedback form, OSSO Forms activity (seven types, classroom session specific for each grade), postcard stub tracking sheet (for six different postcards), poster tracking sheets (for eight different poster), teacher's classroom curriculum session-specific feedback …	"We used Spearman's correlation coefficient for bivariate relationships between the various variables, the composite school-based scores, and the outcome." (p. 929).	"Systematic qualitative observations by social scientists during the piloting of the intervention enabled identification of indicator variables which would best capture the multi-component, multi-faceted tobacco prevention intervention, in its depth and breath (sic)" (p. 920). I did not note any more specific information on the qualitative sampling - I think this means that students were observed…	No information provided on data collection other than what is noted in the sampling column.	No specific details provided; observations were used to identify variables that were used in an evaluation framework.	No rationale provided. The qualitative strand was barely mentioned, aside from stating that observations were conducted in order to develop variables.	Sequential; this term was not used by the authors. But the qualitative strand occurred before the intervention. The intervention produced a number of completed instruments, which the authors used to comprise the quantitative strand.	QUAN. Qual data used to create variable. 12 different instruments were used in the QUAN strand and extensive tables display this data. Only QUAN data analyzed.	Connected. Authors used quan results to create variables and decide on an intervention dose for participants.	Explanatory Sequential	not described as a mixed methods study; mixing not explicitly mentioned. Authors did state they used qualitative and quantitative components.	"Passive, but informed consent was taken from each student's parent; students provided active assent at the time of the survey" (p. 934) Interesting that this information was not included until the very last paragraph of the report.	"Through a group-randomized trial design, 32 schools located in two large cities in India...were recruited, matched and randomly assigned to receive a 2-year tobacco preventive intervention or serve as a delayed intervention control" (p. 918). "Sixteen schools, eight each in Delhi and eight in Chennai, received the intervention. Four in each city were private and four were state-funded or governm…	None noted	Indian	No	No issues described with regard to recruitment	Qual data (observations) collected first and used to create variables. No information was included about N for the qual data, and no data collection protocol provided. Quan data collected during the program and after. No unusual issued noted with design.	Data were not mixed. Qual results used to define variables and determine level of intervention to which participants were exposed.	Fogarty International Center funding for principal investigator	Study had a large sample size and was developed specifically for Indian youth. It was described as "a culture-specific, multi-component, tobacco prevention program" (p. 933). All materials including training manuals are available for free download on a supplementary website.
020	020	Lee, J. P., Battle, R. S., Lipton, R., & Soller, B.	2010	‘Smoking’: use of cigarettes, cigars and blunts among Southeast Asian American youth and young adults	Health Education Research	4	USA (4)	Prevention Research	Cigar Smoking Behavior (the use of tobacco and marijuana).	"The present study aims to assess the fit between the three types of relationships previously hypothesized for associations between tobacco and cannabis—emergent trends, progression or interdependence— among Southeast Asian Americans." (p.85)	164 Southeast Asians, smokers and nonsmokers, in two low-income urban communities in Northern California	"two communities in the San Francisco Bay Area with sizeable concentrations of Southeast Asian Americans. Both communities are low-income and with predominantly ethnic minority populations (roughly one third African-American and one-fourth Latino with another 10–15% Asian and Pacific Islander)." (p.85)	cigarettes, cigars, and blunts	"We recruited respondents through a combination of agency referrals and snowball sampling. The sample was stratified by gender (48% male) as well as cigarette smoking status (50% current smokers), ethnic group (49% Cambodian and 51% Laotian), and generation in the United States, either first or second generation. We defined the first generation (53%, N = 88) as persons who were born in Southeast …	n=164 from 2 communities in the San Francisco Bay Area	"Quantitative data were collected in an interviewer-administered survey and recorded on paper; the results of the survey were later double entered and cleaned in SPSS. The survey consisted of a total of 60 items and took approximately 20 min to complete. In the survey, we collected lifetime and current (past 30 days) use and age of first use data for smoking cigars, blunts and other forms of mari…	"Analysis of the survey data indicated distinct as well as linked use patterns for blunts, cigars and other forms of marijuana. There were associations between generational status and the use of these smokeable items based on lifetime and current patterns." (p. 87) Researchers reported Mean/SD and the results from Chi-Squared tests.	"We recruited respondents through a combination of agency referrals and snowball sampling. The sample was stratified by gender (48% male) as well as cigarette smoking status (50% current smokers), ethnic group (49% Cambodian and 51% Laotian), and generation in the United States, either first or second generation. We defined the first generation (53%, N = 88) as persons who were born in Southeast …	"Qualitative data were then collected in a semi-structured interview. The time for this section of the interview averaged 50 min. The interview allowed respondents to describe their use of and ideas about smoking, including all items listed above. Specific questions relevant to this paper asked respondents to compare their use of cigarettes to blunts and blunts to other forms of marijuana, as wel…	"The codebook was developed by the research staff, consisting of the principal investigator and qualitative data manager, in consultation with several of the field interviewers, through an iterative process. ...These codes were revised and updated during the process of coding for clarity. Due to the large volume of qualitative data collected in this study, open coding was not utilized. However, t…	"The study utilized a mixed method design. The use of two types of data in mixed methods studies allows for triangulation of findings [48]. In this case, the quantitative data outlined general patterns of behavior, while the qualitative data collected from the same respondents provided explanatory material on these patterns and clarified the culturally relevant meanings and realities which shaped…	Concurrent (qual and quan data collection took place at the same time). "Following the interviewer-administered survey, qualitative data were then collected in a semi-structured interview." (p.87)	Equal	Merged	Concurrent	"quantitative data outlined general patterns of behavior, while the qualitative data collected from the same respondents provided explanatory material on these patterns and clarified the culturally relevant meanings and realities which shaped the respondents’ substance use behaviors" (p.86)	"Interviewers obtained informed consent from all respondents as well as from parents of minor respondents. All data collection and consent forms were available in Khmer or Laotian as well as English and respondents were allowed to choose in which language they wished to conduct the interview." (p.85)	"We recruited respondents through a combination of agency referrals and snowball sampling." (p.86)	None noted	all participants self identified as Southeast Asian American	none noted	no issues with recruitment described	Qual and Quan data were collected at the same time	no issues with data analysis noted (the authors said that they used quan data to outline general patterns and then qual data to clarify culturally relevant meanings)	Language barriers (but the authors addressed this at every step of the process)	one noted detail about the reporting of data is "The lack of survey data collected in this study on the timing of quitting use of blunts, other forms of marijuana, cigars and cigarettes do not allow us to definitively identify sequences of use." (p.94)
018	018	Lee, J., & Halpern-Felsher, B.L.	2011	What does it take to be a smoker? Adolescents' characterization of different smoker types	Nicotine & Tobacco Research	2	U.S.	Tobacco Control Education (1) and Adolescent Medicine (1)	perceptions of definitions of smoker types	Gave an overall MM purpose and then described the purpose of the Quan and Qual strands: "Using a mixed-methods approach, we investigated how adolescents define different smoker types. For the quantitative component of the study, adolescents defined eight types of smokers (nonsmoker, smoker, regular smoker, addicted smoker, heavy smoker, experimental smoker, casual smoker, and social smoker) using…	adolescents (aged 12-16) in northern California	two northern California public high schools	cigarettes; referenced in "Measures" section	"All ninth-grade students from mandatory ninth-grade classes from two northern California public high schools (School A in 2001– 2002 and School B in 2002–2003) were invited to participate in a longitudinal study investigating adolescent smoking behavior" (p. 1107).	N=372 790 received consent packets, 418 returned completed consent forms. 395 completed a survey at school. 372 completed all surveys at six month intervals	Adolescents filled out a survey to "identify characteristics of cigarette use that best defined eight types of smoker: nonsmoker, smoker, regular smoker, addicted smoker, heavy smoker, experimental smoker, casual smoker and social smoker. The smoker types and response choices were chosen based on a previous study conducted by Rubinstein et al. (2003), pilot data assessing smoking patterns among a…	"Descriptive measures were generated for all variables of interest. Independent sample t tests with Levene’s test for equality of variances and chi-square tests were employed in order to test for significant differences in definitions between never-smokers and ever-smokers as well as between genders. All quantitative analyses were performed using SPSS 17.0" (p. 1108).	Qual sample is a subsample of Quan sample "Qualitative data were also collected from a subsample of adolescents (n = 40) randomly selected from participants from School A to provide more information on smoking-related decision making" (p. 1107) . The main purpose of this study was to add a qualitative piece of research to the field. However, this strand was not given much attention in the results…	Semi-structured interviews. Interviewers asked questions about the definitions of a smoker from an adolescent perspective.	"For the qualitative data, verbatim transcripts were independently reviewed by the principal investigator and research team. The use of an interdisciplinary research team and presentation of preliminary findings with colleagues helped to validate the themes that were extracted and identified from the transcripts and to clarify investigator biases. For the purposes of this study, representative th…	The authors noted that most previous studies on adolescent smoking use "investigator-driven definitions of smoking typologies" (p. 1107). Needed was a study that used quantitative and qualitative methods to allow adolescents to use their own voices to define smoker types. "While there is consensus that there are differences between research-based and adolescent-derived definitions of smoking and …	Appears to be concurrent timing since no analysis of the Quan data appears to have occurred before collection of the Qual data; interviews occurred in the midst of the overall longitudinal study that included four waves of data collection	I agree it appears to be EQUAL priority for the two data forms to address the study's purpose	The strands are MERGED by (1) using the qualitative results to illustrate the quantitative results and (2) directly comparing the quantitative and qualitative results in both the results and discussion sections. Example quotes include: Method section: "For the purposes of this study, representative themes and quotes were selected to illustrate the quantitative findings." (p. 1108) Result section:…	Concurrent	The authors seem to see the value in adding a qualitative component to a quan-dominated field. They want to understand how adolescents themselves describe the different types of smokers using their own voice.	Parental consent and student assent forms were distributed when project staff visited two schools to introduce the study. Consent was also addressed at the start of the interviews "Prior to beginning the face-to-face semistructured interview, adolescents were reminded of confidentiality and were given the opportunity to ask any questions." (p. 1107)	"All ninth-grade students from mandatory ninth-grade classes from two northern California public high schools (School A in 2001– 2002 and School B in 2002–2003) were invited to participate in a longitudinal study investigating adolescent smoking behavior" (p. 1107).	The authors did not note burden associated with participation in this research. However, they invited 790 students to participate and only received 372 completed packets. We may infer that the survey may have been burdensome to complete.	QUAN: "48.7% White/Non-Hispanic, 23.7% Asian/Pacific-Islander,17.5% Hispanic or Latino, and 5.1% of other ethnicities. Nineteen participants (5.1%) declined to state their ethnicity"(p. 1108). QUAL: only gender distribution provided. 45% male, 55% female	no	No issues described with regard to recruitment	The main issue with the design is that the timing is unknown to the reader. The qualitative data were collected using an interview method, but when the interviews took place is not stated. Data collection is part of a larger longitudinal study (4 waves I think). Questions about defining types of smokers were added for wave 3 for school A and wave 1 for school B. Only interviews from School A were…	Qualitative data used to explain and support quantitative findings. Only use data from waves when extra questions were added; analysis turned longitudinal study in to a cross-sectional study.	"This work was supported by grants from the Tobacco-Related Disease Research Program, Office of the President, University of California...the William T. Grant Foundation, the National Cancer Institute, and the National Institute on Drug Abuse San Francisco Treatment Research Center" (p. 1112). The authors also thanked two individuals for assistance with qualitative data analysis in the acknowledg…	QUAN data came from several waves of data collection. Every six months participants completed questionnaires at school. Only data from Wave 3 for School A and Wave 1 for School B were used in the study. Further information about the study design is reported elsewhere and the authors provide references for these publications. (see p. 1107)
015	015	Berg, C. J., Parelkar, P. P., Lessard, L., Escoffery, C., Kegler, M. C., Sterling, K. L., & Ahluwalia, J. S.	2010	College student attitudes and related smoking characteristics	Nicotine & Tobacco Research	7	U.S.	Behavioral Sciences and Health Education	defining who is a "smoker" and what "smoker" means in relation to smoking behaviors	The authors state that their main aim is to understand how college students use and understand the term "smoker" in relation to their own smoking behaviors AND discuss experiences of quitting..."Given the importance of understanding how young people define the term “smoker” and the dearth of research in this area, the present qualitative study aims to (a) examine how college students define the t…	college students smokers (who reported smoking in the past 30 days during a previous online survey)	Minnesota (students came from a two-year technical college and a four year university)	cigarettes (the article broadly refers to "smoking" and "smokers" but the only products specifically mentioned)	Prior QUAN Study: Researchers used results from a previous online survey to recruit participants who had reported smoking during the past month. Current QUAL Study: Also the same sample was used for the quan and qual parts of the study. "Participants were recruited from an online survey conducted in Fall, 2008. A total of 8,834 students were contacted to complete the survey (5,500 from the 4-year…	Prior QUAN Study: n=2,700 college students Current Study: n=73 college students	Prior QUAN Study: Online survey Current Study: The participants completed a survey with demographic characteristics and smoking behavior questions before the focus groups "Prior to the group discussion, participants completed the informed statement of consent and a brief survey." (p.964)	Prior QUAN Study: Not discussed Current Study: Quan data (demographics such as age, gender, ethnicity, parental educational attainment, marital status and the presence of children in the home) as well as questions about smoking (days smoked in the past month, cigarettes smoked per day, if they smoked 25 or more of the past 30 days, if their first cigarette was less than or equal to 30 minutes of …	Current QUAL Study: Same Sample used in Quan data (survey) - Researchers used results from a previous online survey to recruit participants who had reported smoking during the past month. Also the same sample was used for the quan and qual parts of the study. "Participants were recruited from an online survey conducted in Fall, 2008. A total of 8,834 students were contacted to complete the survey…	Qual data was gathered through focus groups; Focus groups were matched in terms of gender and school (two year vs four year) "A moderator (the lead author) guided the groups through a semi-structured interview guide focusing on (a) how a “smoker” is defined (e.g., “How do you distinguish a smoker from a nonsmoker? What about people who only smoke on occasion, like not every day?”), (b) prior expe…	Qual data was coded by the researcher and graduate students. "Qualitative data were analyzed according to principles outlined in Morgan and Krueger (1998). NVivo 7.0 (QSR International, Cambridge, MA) was used for coding and organization of qualitative data. Transcripts were independently reviewed by the principal investigator and two graduate research assistants to generate preliminary codes. Th…	The authors don't specifically talk about their study as being "mixed method" - they talk about quan and qual data collection separately, but then present the qual data as "themes that emerged across different groups (i.e., gender, type of school attended) significant differences were not noted" (p. 964). So one implicit reason for mixing was to find commonalities across different homogenous grou…	Overall Study: Sequential: QUAN Survey --> [QUAL focus groups + Demographic survey] Current QUAL study: Concurrent (participants completed the survey right after giving consent and right before the focus group)	QUAL - most data reported upon is QUAL (the quan data is just presented in a table and then discussed as a limitation since the study groups were not ethnically/racially diverse)	This is a weak example of MM as reported, but it does seem to be a nice MM study if you read between the lines. I do think they have a very good connection from the QUAN survey to the QUAL focus groups. They could also merge the concurrent data, but they didn't because they already had the QUAN data from the first phase. Therefore, I conceptualize it as a sequential explanatory MM study that conn…	Explanatory Sequential	again the authors don't explicitly speak about mixing methods, although they do note that further mixing could be useful to future studies "we also did not stratify by smoking level; thus, future work should consider examining this phenomenon," (p.967). Although I guess demographic qualities (gender and school) were used to create homogenous focus groups.	The researchers made sure the study was approved by the University of Minnesota Institutional Review Board approved this study (IRB# 0712E22463) and gave students informed consent forms prior to the study group..."Prior to the group discussion, participants completed the informed statement of consent" (p.964). Note: They did not discuss the consent issues for using the participants' name and data…	The researchers used a prior online survey to recruit students who had reported smoking during the past month. "Participants were recruited from an online survey conducted in Fall, 2008. A total of 8,834 students were contacted to complete the survey (5,500 from the 4-year college and 3,334 students from the 2-year college). Of those invited to participate, 2,700 (30.6%) completed the survey. For…	The authors said that they had to invite 50 participants to get the required number of participants in each focus group (6-12). Additionally, they paid subjects $50	The only reported statistic about race and ethnicity was that 89% of participants were Non-Hispanic White. The authors acknowledge that the lack of diversity in their sample means it is likely not generalizable to other populations	The authors used an online survey to recruit participants and then used email and phone to invite them to participate in the focus group. They don't specifically talk about challenges associated with using the internet	The authors acknowledge a low participation rate for both the survey and the focus group. Additionally, the authors did not attempt to recruit a representative sample (which means the study is not very generalizable)	Issues with recruitment (low numbers detailed in past section). The authors detail the process for recording and analyzing data pretty thoroughly	Qual and Quan data are analyzed and presented separately. The authors note that the qualitative findings they present "themes that emerged across groups" (p. 964).	The work was supported through ClearWay "This research was funded by ClearWay Minnesota (ClearWay Minnesota Postdoctoral Grant: RC-2007-0024)." (P.967).	The authors provide limitations to the study (all of which are very true) but the authors discuss the implications for research and practice, particularly detailing how different assessments could provide different data about this phenomenon and how the results from this study could be applied to interventions. This study seems to have reporting issues with how to refer to an earlier phase within…
003	003	Nichter, M., Nichter, M., & Van Sickle, D.	2004	Popular perceptions of tobacco products and patterns of use among male college students in India	Social Science & Medicine	3	U.S.	Anthropology	perceptions of tobacco products and behavior associated with tobacco use	To investigate how consumption is changing among youth due to the new tobacco products on the market. Also to investigate the change in age of first use, perceived use among peers, and social factors which influence use of tobacco.	college aged individuals (age 16-23) in India	colleges (pubic and private) in the Dakshina Kannada District, Karnataka, India	various tobacco products, including cigarettes, bidis, gutkha, pan, or khaini	Surveys were offered to male college students at 11 colleges in India. "At each college, between one-quarter and one-half of the total male population enrolled at the institution participated in the survey. All male students attending class on the day the survey was administered were invited to participate. None of the students present declined participation" (p. 420).	N=1587	"The principal at each of the colleges directed the researchers to a teacher who could help coordinate survey administration. Regardless of the medium of instruction, the survey was offered to students in either English or Kannada, and students were asked to select the language in which they wanted to complete the survey. At each college, between one-quarter and one-half of the total male populat…	"Results from the surveys were entered into a database for analysis using SPSS (SPSS Inc., 1998). In addition to descriptive statistics, t-tests, and chi-square tests, analysis of variance (ANOVA) was used to test for significant differences in the mean values of variables such as age and age of initiation between subgroups. Follow-up Tukey’s HSD was used to examine differences among all possible…	"For the purposes of this study, we chose a sample of eleven colleges reflecting the variability of these institutions [private colleges] in the region." (p. 417) "Two months of focused ethnographic fieldwork were conducted to enable the researchers to gather data on how tobacco use was discussed by college students..." (p. 418)	"During the ethnographic component, twenty-five key informant interviews were conducted with male students attending colleges to be included in the survey." Interviews were conducted on the college campus in English or Kannada (sometimes both), depending on the language which the student felt most comfortable speaking." (p. 418) "Five focus groups with males and three focus groups with females (m…	"The research team carefully read through transcripts of the interviews and focus groups. To facilitate the process of data analysis, the authors discussed emergent themes. Interview data was useful in developing the appropriate language for the survey instrument and also provided clarification of the meaning of survey responses" (p. 418). It was not clear if this description of the qual analysis…	not explicitly stated. But researchers noted that in order to understand "young women's perceptions of smoking, several focus groups were conducted with female college students" (p. 418). "Although all the colleges surveyed were co-educational, the researchers chose not to conduct the survey among young women because preliminary ethnographic research in the region had revealed that the prevalence…	sequential - the authors conducted ethnographic field work for two months before conducting the quan strand. They interviewed 25 male college students and then conducted 5 focus groups with males and 3 focus groups with females to explore issues around tobacco use. The researchers used the transcripts from these groups to create a survey instrument. The researchers then interviewed 12 shopkeepers…	QUAN - 5 tables of quan data, none of qual. Many descriptive statistics of the quan data along with some inferential.	connected - the researchers used qualitative data to create a quantitative survey. After the survey was administered, more qualitative data were collected to support and explain the quan findings.	Multiphase	Not explicitly stated but the ethnographic fieldwork allowed researchers to gather data to create a survey instrument. These data were used to create the instrument in order to use the terms young people refer to when discussing different forms of tobacco. The 2nd qualitative phase was conducted partially to include women in the findings, who were not represented in the quan strand due to a low p…	"Prior to survey administration, one of the researchers provided a brief introduction in Kanna’da explaining that the purpose of the study was to understand changes in consumption behavior among youth, with a focus on tobacco. Confidentiality of responses was explained and questions from the students about the research were answered. At least two of the researchers and a teacher were present at e…	"For the purposes of this study, we chose a sample of eleven colleges reflecting the variability of these institutions in the region. College principals from Kanna’da and English-medium private and public schools and from technical and professional colleges were approached. All of the college principals who were approached agreed to participate. Of the 11 colleges surveyed, 2 were private Kanna'd…	No burdens to the participants were noted. In fact, the authors wrote that the participants in the focus groups seemed to enjoy the study - "Typically, lively discussions ensued with 10–20 students wishing to ask questions or offer an opinion. These opportunistic group discussions often lasted 45–60 min and in many cases, students approached the researchers for advice on how to quit smoking" (p. …	Indian; 71% Hindu, 15% Christian, 11% Muslim, 1% "other", .25% missing	none	All participants invited to take part in the study, but at each college only 1/4 to 1/2 of the total male population enrolled participated.	This gets complex. The initial data collection was from an ethnographic field study. This collection involved a number of focus groups, observations, and interviews with tobacco shopkeepers. The survey was translated into both English and Kannada and then a pilot test conducted at two universities. Students taking the survey were allowed to ask questions an identify parts of the survey that were …	A very small percentage of data were missing (0.25%). No issues with attrition. Data from first phase of qual strand used to create culturally and age appropriate survey. Qual data from last strand used to include women, who were not part of the quan strand.	"This research was supported by a grant to Mimi Nichter from the American Institute of Indian Studies, University of Chicago, and by a grant to Mark Nichter from the Rockefeller Foundation" (p. 430).	The authors did not any issues regarding to reporting this data. However, for the reader, it was not always clear to which strand they were referring in the article.
008	008	Mair, M., Barlow, A., Woods, S. E., Kierans, C., Milton, B., & Porcellato, L.	2006	Lies, damned lies and statistics? Reliability and personal accounts of smoking among young people	Social Science & Medicine	6	U.K.	Health (broadly); Statistics	reliability and validity of self-report measures of youth smoking	Essentially the authors are trying to assess the reliability and validity of self-report smoking data gathered from youth in the U.K. "Using empirical data from the UK Liverpool Longitudinal Smoking Study (LLSS), this paper argues that self-report measures of smoking, treated in isolation from participants’ personal accounts, can disguise problems with the reliability and validity of a given stud…	N=208 children/students who were followed from 10 years (from the ages of 4-5 to the ages of 14-15). Additional details found on pg. 1011.	The initial data collection began with six primary schools selected to reflect the mix of socio-econonomic conditions that were found across the city (Liverpool, UK) which were then followed to 30 secondary schools across the Merseyside region in 2001. The Merceyside region has varied socioeconomic and religious characteristics. Researchers visited the schools annually. Additional details found o…	Smoking Broadly (only cigarettes referred to)	All data were taken from the LLSS. The QUAN component of this study was the self-completion questionnaires (including open and closed questions) from the n=250 participants (recorded every year during the Primary School phase). "During the Primary School phase, all of the children present took part in the self-completion questionnaire" - (N=250). pg. 1011. Overtime, with attrition rates, the numb…	N=208 (from LLSS, same for quan and qual components)	All data was taken from LLSS (recorded annually by researchers)	Researchers report statistics for what percent of the sample had ever smoked during the course of the study (including several adjustments). The main goal of this was to find examples of contradictory reports of smoking behavior. Researchers created a comprehensive tobacco-use history for each of n=208 participants based on questionnaire data. Using a range of analytical techniques, including 'sm…	All data were taken from the LLSS. During the Primary School phase, all of the children present took part in a "Draw and Write" exercise. (pg 1011). Since 1996. focus groups were conducted within each school and a number of case-studies were conducted with select children using semi-structured interviews. (pg. 1011).	All data was taken from LLSS (recorded annually by researchers). The QUAL component of this study was the case-study participants interviews (n=36). The case-study students were selected to participate in semi-structured interviews. These students were chosen by their teachers in the first year of data collection and became the case-study sample for the following years of the study. Since 2001, t…	Researchers expanded tobacco-use histories for the 36 case-study participants to include interview data related to smoking status (this built up a picture of logical errors), used data from open-ended survey questions to draw pictures of thematic consistency of responses and then completed inconsistency charts (to build up a systematic account of individuals' self-reported smoking behavior as it …	Authors compared quan and qual data to compare reliability (since the whole goal of the study was assessing the reliability and validity of self-report data). "Employing multiple methods longitudinally meant that the reliability of research techniques could be compared synchronically and diachronically, both at and across time." (p.1011)	It's difficult to tell because so much information about the LLSS is provided, but we know the questionnaires were recorded through primary school and then the semi-structured interviews were only recorded from 1996 on. So it looks like the quan data was collected once a year from 1994-2000 and then qual data was collected once a year from 1996-2004. So Quan data collection began first (and there…	The authors explicitly say that they put equal weight in both quan and qual data "Given the relative complexity of the short narrative sequences found in the qualitative data, the bulk of the analytical work concentrated on developing an understanding of thematic inconsistencies. Despite concentrating on the qualitative material, however, this process did not privilege one type of data over anoth…	I think it's best described as Merged (qual data was used to explain/bring more detail to findings demonstrated by quan data) Agreed, it's merged, but because the two strands were analyzed separately first and then with additional comparisons between the separate results).	Concurrent	To be able to compare data from two different sources. The authors state "Employing multiple methods longitudinally meant that the reliability of research techniques could be compared synchronically and diachronically, both at and across time." (p.1011). They also point out, however, that "The use of multiple methods is in-itself no guarantee against problems of reliability, and, as in other long…	The authors say this about the consent process "Although the research evolved, throughout the process researchers adhered to a strict set of ethical guidelines, involving three layers of consent. Permission was initially obtained from head teachers and parents, with the final decision on participation resting with the pupils themselves" (p. 1013) and acknowledge that consent problems may arise in…	The authors don't give any specific details about the recruitment of students into the LLSS originally (this may be available in other studies about the LLSS).	The authors don't discuss the specific burden of recruiting students into the LLSS. They do note that of the n=250 students who began the study, they only have complete data for n=208 of them (so attrition was somewhat of a problem in the longitudinal data collection)	not mentioned at all. Perhaps this data is available in other papers about the LLSS?	Not mentioned at all.	No details about recruitment are provided.	Again, since the data comes from a longitudinal dataset, the authors do not provide very much information about data collection/recruitment (Researchers collected data annually)	The researchers used a very unique data analysis strategy. They describe their methods, and I think there are some drawbacks or potential issues with their methods.	"We would like to thank the Roy Castle Foundation for funding this research" They also thank the researchers, families and students who created this dataset.	The authors detail a number of limitations involved with this study (including over-reporting of smoking behavior among young children and under-reporting of smoking behavior among older children). Also the study indicates there is a high level of contradictions in data collected from young people regarding their smoking behavior (this makes collecting/analyzing this type of data difficult). The …
011	011	Primack, B.A., Fine, D., Yang, C.K., Wickett, D., & Zickmund, S.	2009	Adolescents' impressions of antismoking media literacy education: qualitative results from a randomized controlled trial	Health Education Research	5	U.S.	Medicine (3), health equity research (1), unknown (1)	student perception of antismoking education	To test for cause and effect: "The purpose of this study was to compare qualitatively analyzed student impressions of two different types of antismoking education: media literacy and traditional programs" (p. 609). Followed purpose statement with 7 specific quantitative hypotheses.	9th grade students from two urban high schools. Mean age of 14.9, SD=0.9	urban, large, public high schools	study refers to "smoking" and "tobacco" but cigarettes never explicitly mentioned	Convenience sampling with random assignment to conditions: "This study utilized data from Year 1 of a randomized controlled trial investigating the efficacy of media literacy education. Over the 2006–07 school year, all 9th grade students from two large urban public high schools were eligible for enrollment. These students represented 28 health classrooms, each of which was randomized to either t…	n=531 513: n=255 from 14 classes in the intervention group; n=276 from 14 classes in the control group	"Although participants also provided quantitative data assessing tobacco-related constructs that will be used for later longitudinal analyses, these data were not relevant to the current study, which aimed instead to capture students’ impressions of the programs in their own words. Overall, the post-test was completed in an average of 20 min."(p. 611). Quantitative data were collected but not ana…	Quantitative data were not analyzed for this part of the study. Quantified qualitative data were analyzed using "quasi-statistical qualitative methodology." (p. 615) Quantitative analyses included calculating rates per treatment groups and comparing the intervention and control groups.	Same sampling and assignment procedures used for the Quan component. "This study utilized data from Year 1 of a randomized controlled trial investigating the efficacy of media literacy education. Over the 2006–07 school year, all 9th grade students from two large urban public high schools were eligible for enrollment. These students represented 28 health classrooms, each of which was randomized t…	"All participants completed a post-test 1 week after completion of the 3-week curricula. On these post- tests, students responded to three open-ended questions assessing these curricula. In order to get an unbiased assessment, we avoided asking leading questions such as ‘Do you think this program would make kids not smoke?’ Instead, the three items for which we analyzed responses included the fol…	"We employed a quasi-statistical coding mechanism. Such ‘mixed methods’ approaches can be valuable in bringing statistical rigor to data obtained via qualitative coding [51–54]. We first developed a tentative list of codes based on our research questions and hypotheses and on prior studies, qualitatively assessing smoking-related issues in adolescents and young adults [55–60]. Four study personne…	To embed qualitative data within the experiment to statistically compare qualitative results to determine whether the treatment had an affect on students' perceptions	concurrent - quan data collected at the same time as the qual data. Concurrent with a data transformation, "mixed analysis" procedures	I would say the priority was QUAN -- the study purpose was all about counting, statistical comparison, cause-and-effect; they just happened to use qualitative data to get there.	Mixing occurred as embedding (embedding qualitative data collection within a quasi-experiment) and a form of mixing occurred with the quantification of qualitative data/results and statistical analysis of those data.	Concurrent	"Such ‘mixed methods’ approaches can be valuable in bringing statistical rigor to data obtained via qualitative coding" (p. 611) Authors seemed to use the term "mixing" to refer to analyzing the qualitative data quantitatively. Indicated overall value in the Discussion section: "by quantifying our results and focusing on RRs, we may have lost some of the inherent richness of the qualitative respo…	Authors did not describe the consent process, but said that "On all evaluation instruments, students used unique non-traceable identification numbers to keep their identities confidential. This study was approved by the University Institutional Review Board (IRB #0606146)" (p. 610).	"Over the 2006–07 school year, all 9th grade students from two large urban public high schools were eligible for enrollment. These students represented 28 health classrooms, each of which was randomized to either the intervention (media literacy education) or control (traditional) condition" (p. 609-610). No mention of how many students participated or declined participation, or how parental cons…	The survey was completed in 20 minutes by computer, so it does not seem like a burden for the participants.	not provided - only gender and age	computer entry of open-ended responses "Students typed their responses directly on to computers so they could not be identified by handwriting, and they were not required to respond for credit." (p. 611)	no details about recruitment are provided.	Using a conversion approach, issues discussed about how to turn qualitative information into quantitative variables. Spent considerable time defining the variables that appeared in their hypotheses. Also spent considerable effort to make sure that the procedures for quantifying were reliable, valid, and unbiased.	Missing data/attrition not described. Qualitative data analyzed in a unique manner. I had never seen it before.	"National Cancer Institute (K07-CA114315 to B.A.P.); Robert Wood Johnson Foundation (57407 to B.A.P.); Maurice Falk Foundation (Major Grant Award to B.A.P.); Veterans Administration Health Services (Research Development Merit Review Award to S.Z.)" (p. 619).	No issues regarding reporting this data described. Detailed information about the coding process in the article. Authors did state that quan data collected at the same time would be used in a separate longitudinal analysis.
012	012	Nasim, A., Blank, M. D., Cobb, C. O., Berry, B. M., Kennedy, M. G., & Eissenberg, T.	2014	How to freak a Black & Mild: a multi-study analysis of YouTube videos illustrating cigar product modification.	Health Education Research	6	U.S.	Psychology	cigar product modification ("freaking")	Purpose involved describing as counting prevalence and describing content: "This multistudy, mixed-methods analysis is the first to describe the content characteristics of YouTube videos illustrating Black & Mild cigar use and modification practices and the first to analyze the textual content posted by YouTube viewers to understand better the communication, dissemination and proliferation of hea…	Video and comments posted online [26 videos were analyzed and 2,457 comments about these 26 videos]	YouTube website [the researchers identified videos on YouTube posted between 2006-2010 that dealt with Cigar Product Modification. They randomly selected 26 of these videos to analyze their content (study 1) and analyze the comments left on each video (study 2)]	Cigars (specifically the act of modifying cigars)	The researchers used a two-stage sampling procedure (network (or snowball sampling) and then probability proportion to size (PPS) sampling). For Study 1: "Between October 2010 and December 2010, trained coders entered keywords (e.g. cigar, cigarillo), phrases (e.g. cigar smoking, puffing on a cigar) and cigar brand names (e.g. Swisher Sweets, Phillies and Black & Mild) into YouTube search. Additi…	n=26 videos for Study 1 and then comments from the n=26 videos for Study 2 (n=2,457 comments total)	The researchers recorded "demographic" information about the videos and used basic content analysis to note if variables were present or absent. Emergent (or Grounded) Process of Variable Identification (EPVI) was used as a theoretical guide to identify and describe characteristics and features of videos illustrating cigar smoking and CPM. The main QUAN data from Study 1 comes from demographics r…	Frequency, Percents (for what percent of videos contained each theme)	SAME sampling procedures as used for the Quan component: The researchers used a two-stage sampling procedure (network (or snowball sampling) and then probability proportion to size (PPS) sampling). For Study 1: "Between October 2010 and December 2010, trained coders entered keywords (e.g. cigar, cigarillo), phrases (e.g. cigar smoking, puffing on a cigar) and cigar brand names (e.g. Swisher Sweet…	Emergent (or Grounded) Process of Variable Identification (EPVI) was used as a theoretical guide to identify and describe characteristics and features of videos illustrating cigar smoking and CPM. For Study 1: 1)Search, identification and sampling of CPM videos, 2)Coding the content characteristics of YouTube videos illustrating the cigar modification process (developed a codebook, trained coders…	For Study 1: The researchers conducted a descriptive content analysis on the 26 videos (much more detail in the paper) For Study 2: the researchers conducted a thematic analysis on the comments associated with each video (n=2,457 comments total) (much more detail in the paper)	When talking about the study, the authors describe the study as "innovative, twostage sampling procedure to randomly select 26 YouTube videos posted between 2006 and 2010 with content specific to cigar smoking and CPM" so I think some element of the reason they used mixing was to thoroughly describe this new source of information for youth smokers. Some elements of the discussion speak to this id…	Concurrent; the authors collected basic demographic data and transcripts of videos/comments at the same time. But then once the authors qualitative coded data they had to go back and find the frequency of each theme in each video, so some quan data was collected at the same time as the qual data, but then I guess some quan data came after the qual data too) Agreed. I would call this concurrent wi…	Both the Quan and Qual strands are weaker when considering priority; it's simply an exploratory descriptive study. However, I tend to think of studies like this as more of a QUAN priority because it seems they are in the end driven by counting and prevalence and generalizability more than any deep understanding or valuing of qualitative approaches.	I tend to think of these examples with data transformation as an overall merging procedures, but others also write about them as "connected analyses." For me, I tend to use connected for when the analysis of one data source leads to decisions for collecting a new data source, so I wouldn't use that term here. Perhaps the cleanest statement is that they mixed during analysis and presenting the res…	Concurrent	Again, the authors don't explicitly talk about the value of mixing. But they do, summarize the main findings of each study: "Study 1 Summary This study validated previous findings about cigar smoking and the CPMprocess." (p.50) and "Study 2 Summary This study provides insight into viewers’ reasons for watching the video and their communications about the health risks associated with CPM." (p.52) …	Since all videos and comments were publically available online and this research did not directly involve contact with human subjects, there was no consent process.	As there were no true "human subjects" involved, there wasn't "recruiting" in the way we generally think about it. The authors do discuss their sampling procedure for how they got to the 26 videos which I summarized in the QUAN and QUAL sampling boxes	The authors discuss that although the videos were randomly selected, they may not be representative of all people (or even all who engage in CPM). By extension, the authors cite that the study is "media-bound" and "time-centric" which means that other videos may present different themes than the ones who were assessed here (especially newer videos published since 2010 or videos published on platf…	Since the main unit of analysis was videos (not people) it's hard to assess For videos with "primary actors" 69.3% of these primary actors were judged to be "of African descent" (p. 47) by coders and 96.1% of these "primary actors' were judged to be "male" (p.47) by coders.	Since this study analyzed videos posted to YouTube, the authors discuss the importance of YouTube (especially with regards to cigar product modification videos and dissemination of cigar health information). Additionally, I guess the data was gathered online, and the authors speak about their data sampling process)	of the 2,336 viewable videos related to Black & Milds, the authors only sampled 26, so there are a number of videos that they were not able to study/report on which could influence data reported/phenomena observed They used a "youth advisory group (n=3)" (p. 43) to assist with identifying the best terms (including slang and everyday use terms) to use for their searching.	Since the unit of analysis was videos, this is unique from basically all of our other studies. The researchers discuss their sampling procedure in great detail, and I think this aids comprehensibility. Other data collection issues raised: (1) Needed to backup and save videos due to the transient nature of information posted to the web discussed on page 45.	The authors really explain the analysis process for both QUAN and QUAL data very clearly, which is appreciated. They even provide interrater reliability statistics, which helps assure the quality of coding. Discuss decisions needed for data transformation, such as how to create and code dichotomous variables from themes.	Since the study dealt with publically available data online, the study was feasible in the sense that consent wasn't required and authors had access to all data (so no missing data) Additionally, the study did have funding, "The Virginia Foundation Healthy Youth provided support to authors A.N. and M.K. The National Institute on Minority Health and Health Disparities (NIMHD) provided additional s…	The authors discuss limitations to the study, including that the videos selected may not be representative (although most results found are generally verified by past studies) that the time frame and website used may influence the type of videos selected for analysis (for example if videos were selected since 2010 or from a different site other than YouTube, the results may have been different) a…
006	006	Audrey, S., Holliday, J., Campbell, R.	2006	It’s good to talk: Adolescent perspectives of an informal, peer-led intervention to reduce smoking	Social Science & Medicine	3	UK	not noted	teen perception of intervention program to reduce smoking	"In this paper, we focus primarily on data from the peer supporters and other students in Year 8 to examine the role of peer supporter from the perspective of the young people concerned, as opposed to the perceptions of the adults involved (Table 4)" (p. 323). The purpose of this study was to focus more on the *process* of peer intervention rather than the quantitative results from a large study …	10,370 students at baseline in 59 schools in south-east Wales and west England	59 secondary schools in south-east Wales and west England	cigarettes; in Methods section the outcome was described as measuring experimenting with cigarettes	"The trial began with the administration of base- line smoking behaviour questionnaires and the collection of salivary cotinine samples from all Year 8 students in 30 intervention and 29 control schools (Table 1)" (p. 322).	n=10,370	"Students, school staff and members of the ASSIST team completed questionnaires in all intervention schools during the outcome data collection sweeps and at the recruitment, training and follow-up sessions" (p. 323). Outcome data collection described in Table 1 p. 322: Baseline smoking behaviour questionnaire and salivary cotinine sample (Year 8) Post-intervention smoking behaviour questionnaire …	"Quantitative process data from the smoking behaviour questionnaires administered to all Year 8 students were entered into a database. Data from questionnaires completed by peer supporters during recruitment, training and follow-up sessions were collated and summarised" (p. 324). It looks like just descriptive statistics collected and analyzed for the quan strand of this study. I concur. The rese…	"ASSIST used peer nomination in an attempt to recruit from a wide range of friendship groups. Separate male and female lists were used during the tallying process to ensure that those invited to the recruitment meeting would reflect the gender balance of the year group as a whole" (p. 324). "This method of nomination and recruitment proved very successful in ensuring that ASSIST peer supporters w…	Peer leaders kept diaries (see p. 324 for diary). Other data include self-complete questionnaires, semi-structured interviews, and focus groups. See Table 4 (p. 325) for detailed information on the various data sources and participants associated with each data set.	"Interviews and focus group discussions were taped and fully transcribed. Four researchers examined sample transcripts to develop a preliminary coding framework which was refined by the lead author who then analysed all transcripts to identify common themes. Names of individuals and schools were replaced with identification numbers to preserve anonymity"(p. 324).	"Statistical analysis of outcome data from ASSIST, and quantitative data from the process evaluation, suggest that the peer supporters were active within their year group. However, qualitative data from interviews and focus groups were essential to explore the attitudes and activities of the young people involved" (p. 332). Reasons for mixing seem to be to explore the quantitative data and to gat…	It sounds like this is more likely a concurrent timing where the qualitative process evaluation is taking place within the larger quantitative experiment	Qual. The authors state that they focused mostly on the data from the peer leaders, who kept diaries of their experiences.	Merged	Embedded; a qualitative study is embedded within a larger quantitative study	Authors state in several places the value of mixing. For example: 1.)"Qualitative data from the process evaluation offer an explanation". (p. 332). [when describing the impact of the program on regular smokers] and 2.) "Data from the process evaluation were examined to illuminate the results of the outcome evaluation and to seek an explanation for the specific impact of the intervention" (p. 326)…	"Although nominated students were encouraged to adopt the role of peer supporter, they were informed that they could withdraw at any stage of the intervention" (p.325). This appears to be the only reference to informed consent for the peer supporters.	"ASSIST used peer nomination in an attempt to recruit from a wide range of friendship groups. Separate male and female lists were used during the tallying process to ensure that those invited to the recruitment meeting would reflect the gender balance of the year group as a whole. Teaching staff were encouraged to allow all nominated students to participate in the training programme and, while it…	Participants seemed to be proud of being chosen by their peers as a peer supporter. Attendance at follow-up sessions was high. The students got out of class for two days for training, which the authors thought enhanced the experience.	Peer supporters: 89.8% White, 5.9% Mixed, 0.5% Asian, 0.5% Black, 0.8% Other, 2.5% No response. Students in intervention schools n=5358: 88.9% White, 3.2% Mixed, 1.2% Asian, 0.5% Black, 0.3% Chinese, 1.0% Other, 4.9% No response	None	Researchers able to retain 15% of the recruited peer supporters. They did note that females were more likely to hand in their diaries than males (88% to 77%)	The authors noted that they questioned whether or not the peer supporters actually had conversations with their peers for the entire year. 25% of the students indicated a supporter had spoken with them within the "last few weeks." Data collection suggested that conversations declined as time went on and became more difficult toward the end of the intervention period. Interest decreased and the ta…	Low attrition - 87% of peer supporters invited to a recruitment meeting continued in the role. Attendance at follow-up sessions was not below 86% and 82% turned in a diary.	"The trial was made possible by funding from the Medical Research Council" (p. 333).	Authors noted that some of the qualitative findings were questionable due to data from post-intervention questionnaires. This data indicated that less than 25% of this group marked that a peer supported had spoken with them within the last few weeks. However, as they also noted, the group were not informed about the peer supporter's role and may not have known who they were.
017	017	Tiffany, S. T., Agnew, C. R., Maylath, N. K., Dierker, L., Flaherty, B., Richardson, E., Balster, R., Segress, M.H., Clayton, R., and the TERN	2007	Smoking in college freshmen: University Project of the Tobacco Etiology Research Network (UpTERN).	Nicotine & Tobacco Research	9 (plus the Tobacco Etiology Research Network)	U.S.	Psychology	"trajectories of change in smoking behavior and the emergence of dependence over the course of the freshman year," (p.S611)	"First, we wanted to generate detailed assessments of smoking and associated behaviors and contexts over the duration of the freshman year. Second, we wanted to use our mapping of smoking to identify trajectories of smoking behavior and tobacco dependence. Third, we analyzed data to examine dynamic relationships among contexts, intrapersonal variables, and interpersonal variables with a focus on …	N=4,690 entering college freshmen from Purdue University. The entire incoming freshmen class was given a screener survey.	Purdue University (Large, Public University in the Midwest) Undergrads at Purdue report smoking rates "comparable with those from other major midwestern public universities, and Indiana as a whole has smoking rates that rank fifth among all states" (p. S615)	Smoking (Broadly); The main smoking outcome studied is cigarettes, but they also record some data on cigars, snuff, clove cigarettes, chewing tobacco	Used a screener to identify students who had smoked at least once in the past year "Of the 6,560 incoming freshmen who were eligible to take the screener, 4,690 completed the screener survey, for a 71% completion rate...We selected students who had at least one lifetime cigarette or at least one puff within the last year. That gave us a potential sample of 2,001 students. In an attempt to generat…	n=912	Web Assessments every week "Starting with the third week of classes in the fall semester, students completed a weekly web-based assessment of their smoking behavior and various other variables. (Unfortunately, because of logistical problems launching the web-based weekly assessments, we were unable to track drug-use behavior over the first 3 weeks of the fall semester.) Students were enrolled in …	Demographic information about the study population (characteristics of enrolled subjects), Patterns of daily use, smoking trajectory information/patterns, smoking-drinking associations, smoking dependence, information about smoking initiation (recorded for participants who reported fewer than 15 cigarettes in their lifetime)	Used a screener to identify students who had smoked at least once in the past year "Of the 6,560 incoming freshmen who were eligible to take the screener, 4,690 completed the screener survey, for a 71% completion rate...We selected students who had at least one lifetime cigarette or at least one puff within the last year. That gave us a potential sample of 2,001 students. In an attempt to generat…	"we incorporated an explicit qualitative/ ethnographic component into UpTERN. Our team of ethnographers (headed by Mark Nichter from the University of Arizona) was actively involved in all phases of the project. This team used targeted interviews and focus groups to collect information on the feasibility and content of various assessments and procedures, experiences of smoking initiators, party s…	The authors don't perform any actual qualitative analyses in the paper. However they detail qualitative work that has been analyzed from this data set including: Smoking trajectories - assessed by Colder and colleagues (used qual analysis of ethnographic data as well as random effects/marginal models of quan data). In this way they predicted how smoking patterns changed over time and then used qu…	The authors don't explicitly talk about mixing, and the way the data is presented here, honestly a lot of it is analyzed/presented/published separately. So I think for when both quan and qual data are used it's generally to identify trends and then describe them (for example the results on smoking trajectories/tracking when students smoke and then using interview data from them to explain why)	I would say it seems concurrent but the web assessments were collected over 35 weeks. So it seems like the ethnographies were also collected during this time, although its less clear. I concur it's not easy to tell, but would also say concurrent. The authors do mention that the team of ethnographers were actively involved in all phases of the project and, "The qalitative aspect of UpTERN dove-tai…	From the results presented in this paper alone I would say QUAN (the qual data compliments much of the quan findings, but more quan findings are presented) I agree. The priority for this paper is QUAN.	I think merging (it seems like data were collected at the same time) and the results are presented together in the study.	Concurrent	The authors do say "The qualitative aspect of UpTERN dovetailed nicely with the quantitative, as participant responses to the weekly web-based assessments were used to trigger in-depth interviews in temporal proximity to reported events." (p.S616)	The authors briefly address consent "At the beginning of a baseline session, participants read and signed an informed consent document." (p. S617) But this is all they say. Because data collection took place over 35 weeks, I would be really interested to learn more about the consent process and if it was assessed more than once (it seems like not unfortunately)	Researchers recruited participants through the freshman class - all students were given at screening assessment at Day on Campus ("Day on Campus was a 1-day Purdue University orientation program that took place on weekdays between mid-June and early July of 2002. Incoming Purdue freshmen were strongly encouraged to attend this program. A postcard briefly describing the project was mailed in mid-M…	Since they were able to recruit through the class, recruiting wasn't a huge issue, but the authors do address retention (they used $ incentives, reminder emails for students to complete weekly web assessments, and assigning research assistants to follow up with each study participant to encourage participation)	Not described at all in the study The authors do stress that the university is Midwestern and 60% of Purdue students are Indiana residents (so it seems like maybe the group is rather homogenous)	The authors don't discuss technology's role in recruiting However, since the web assessments all were done over the internet, the authors do include a section reflecting on the challenges (and potential) of web-based longitudinal research on smoking (I've addressed this in "Other Issues")	They do compare the students who enrolled compared to those who didn't and didn't find any significant differences between the two groups	The authors discuss the challenges with web assessments (delay in data collection due to technical issues). Additionally there are several potential benefits (being able to "remind" people to fill in the survey, being able to survey people every week). But in the end there are many issues the authors raised with web data collection.	Since only a portion of the results presented in this paper were actually analyzed by the authors for this paper, the data analysis section is very limited.	The authors acknowledge a number of organizations that helped as well as people who helped with NSDUH analyses. I think the fact that an entire group is credited in the authors section as well indicates that this study was very intensive in terms of number of researchers and their involvement. "This project was supported with funding from the Tobacco Etiology Research Network (TERN) and the Rober…	The authors report results from many different studies (All from the UPTERN data set) so one issue with reporting is that the results section of the paper is a little disjointed because they're reporting findings from so many other studies
002	002	MacPherson, L., Myers, M.G., & Johnson, M.	2006	Adolescents definitions of change in smoking behavior: An investigation	Nicotine & Tobacco Research	3	U.S.	Medicine	adolescent perceptions of definitions in smoking behavior	"The objectives of the present study were to explore adolescent smokers’ definitions of terminology used in assessing cessation efforts and to propose developmentally appropriate wording for questions measuring adolescent cessation" (p. 684). The purpose statement was followed by two pseudo-RQs: One qual and one quan: "We elicited open-ended responses regarding what it means to ‘‘quit,’’ ‘‘stop,’…	adolescent smokers aged 14-18	high schools in metro San Diego	cigarettes (referred to in the Methods section)	Appears to be convenience sampling: "The present study used data from a sample of 94 adolescent smokers aged 14–18 years participating in a longitudinal study of smoking self-change. A total of 109 adolescents were recruited from three high schools in metropolitan San Diego. Criteria for subject inclusion were being 14–18 years of age and having smoked cigarettes in the prior 30 days" (p. 684).	n=94	Participants took the Teen Smoking Questionnaire and the Modified Fagerstrom Tolerance Questionnaire	Descriptive data only provided for the quantitative data except for two sentences: "None of the variables distinguished quit or cut down categories. Youth whose responses to stop were categorized as ‘‘stop smoking permanently’’ had a briefer smoking history, F(1, 81)54.19, p5.044, and greater desire to quit smoking, F(1, 82)59.58, p5.003, than all others" (p.685). The specific analysis was not me…	Same convenient sample as QUAN strand. "The present study used data from a sample of 94 adolescent smokers aged 14–18 years participating in a longitudinal study of smoking self-change" (p. 684).	"Prior to baseline administration, 94 adolescents completed a supplemental self-report questionnaire on definitions of changing smoking behavior. Three questions were posed in a free-response format with order of administration counterbalanced across participants: (a) What does it mean to quit smoking cigarettes (or how would you define ‘‘quit smok- ing’’)? (quit) (b) What does it mean to stop sm…	"A classification system was developed for the three questions based on content analysis of the participant-generated responses, with consensus of three independent raters. Written guidelines for category classification were used to create a response coding system based on the categories developed for the three definition ques- tions. Three research assistants and one under- graduate student were…	not explicitly stated by authors. In the purpose of the study, they state that the present study was aimed at exploration of definitions of terminology by adolescent smokers. They followed the purpose with two RQs: one (qualitatively) exploring terminology in students' own words and the other to (quantitatively) test for differences in the terminology; therefore seems complementary (with a little…	concurrent	I would say that this study's priority is QUAN: the authors seemed much more interested in counting and comparing numbers about the terminology than really describing the multiple perspectives and meanings of the terminology. They also referred to the qualitative component as "supplemental" (p. 684).	I would call this MERGING two parallel databases using data transformation. Qualitative data were categorized, turned into variables, and then analyzed with other quantitative data collected.	Concurrent	The value of mixing is not explicitly mentioned, but the authors did state that the aim of the study was to explore teen smokers' definitions in order to "propose developmentally appropriate wording for questions measuring adolescent cessation" (p. 684). So, the value would be in proposing potential wording/variables for a quan survey.	"Informed consent (assent for minors under age 18) was obtained from parents and adolescent participants" (p. 684).	"The present study used data from a sample of 94 adolescent smokers aged 14–18 years participating in a longitudinal study of smoking self-change. A total of 109 adolescents were recruited from three high schools in metropolitan San Diego. Criteria for subject inclusion were being 14–18 years of age and having smoked cigarettes in the prior 30 days" (p 684). No real information about the recruitm…	Burden on participants not mentioned. Each participant did receive $25 for participating in the baseline interview (p. 684)	"71% were White, 9% Hispanic, 6% Asian American, and 14% of other ethnicities" (p. 684).	none	none	Not much information about recruitment since the data come from a longitudinal study. Other information about recruitment provided in another cell. (1) The data used in this article was collected as baseline data in a larger longitudinal study of adolescent smokers. (2) The qualitative "free-response" questions were administered to reduce bias on each other: "order of administration counterbalanc…	No information on missing data or attrition provided. (1) Extensive information provided about how to code and quantify the qualitative responses. Used an elaborate system of multiple coders and reliability checks. (2) Had to collapse some categories for analysis purposes: "Because of small cell counts, definition categories were collapsed into ‘‘stop smoking permanently’’ vs. all other definitio…	"This research was supported by Tobacco Related Disease Research Program grant 10IT-0280 and National Institute on Drug Abuse Independent Investigator Award K02-DA017652" (p. 686). Used an extensive team for coding purposes including 3 research assistants, 1 undergraduate student, and 3 authors. All data were independently coded by 3 analysts and discrepancies were resolved by the authors.	No issues regarding reporting this data described. Raises questions about how much to report about the methods when presenting results from only a small piece of a larger overall study.
021	021	O'Neill, S.C., Lipkus, I.M., Sanderson, S.C., Shepperd, J., Docherty, S., & McBride, C.M.	2013	Motivations for genetic testing for lung cancer risk among young smokers	Tobacco Control	6	U.S.	Cancer Control	lung cancer (college smokers' opinions on if they would get genetic testing for lung cancer risk)	"This report uses a mixed-method approach to assess the reasons young smokers provide for and against genetic testing for lung cancer susceptibility using both open- and closed-ended items. We examined the extent to which these motivations were related to intentions to undergo genetic susceptibility testing and whether motivations and intentions differed according to variables related to lung can…	College Smokers aged 18-21	University of Florida	cigarettes (used to screen participants for inclusion)	"Inclusion criteria included being a student at the University of Florida, aged 17-22 years, having smoked at least one cigarette in the prior week and at least 50 cigarettes in their lifetime...Potential participants were approached on campus, as well as via advertisements that indicated they would receive $40 for participation. Interested individuals received a weblink where they completed a br…	N=128	After screener (n=409) participants completed a baseline survey (n=182). Participants were contacted to attend a session in the laboratory (n=128). At the lab, participants were given a brochure about genetic testing for lung cancer. They then completed an online questionnaire that asked for socio-demographics, family lung cancer history, smoking characteristics (duration, number of serious quit …	Descriptive data for sociodemographics, family history of lung cancer and smoking characteristics. Principle components factor analysis was used with the 20 items (retained items with factor loading > 0.4, items that did not load onto any factor were dropped) to see if they aligned with "a few overarching domains (ie, factors) (p.407). They then completed bivariate correlations to assess associat…	Same sample as for the Quan strand: "Inclusion criteria included being a student at the University of Florida, aged 17-22 years, having smoked at least one cigarette in the prior week and at least 50 cigarettes in their lifetime...Potential participants were approached on campus, as well as via advertisements that indicated they would receive $40 for participation. Interested individuals received…	During the laboratory session after reading the brochure about genetic testing for lung cancer, "participants responded to two open-ended items asking why they would or would not want to be tested for GSTM1" (p. 407).	"To analyse open-ended responses, two coders independently reviewed responses and grouped them thematically. All meaningful responses were included in the analysis. Responses that were inconsistent with the stem for each question were not included. The categories were reduced based on thematic review and consensus within the research team. We calculated the proportion and frequency of participant…	The authors do refer to their work as "mixed-method" but don't explicitly state a reason why, however this sentence from the discussion, I think, provides information for their rationale. "In general, participants’ responses to our open-ended questions were synchronous with our quantitative items. However, our open-ended responses yielded novel information regarding reasons young smokers may not …	concurrent	I would say QUAN The authors do report both Quan and Qual findings, but there's much more of an emphasis on the quantitative findings/statistics	I would describe this as merging - they collected both quantitative and qualitative data and brought them together in the analysis/interpretation Agreed. They used data transformation meaning that they analyzed the qual data into themes and then quantified those themes into variables and used them in statistical analyses with other collected Quan data.	Concurrent	"In general, participants’ responses to our open-ended questions were synchronous with our quantitative items. However, our open-ended responses yielded novel information regarding reasons young smokers may not want to be tested, most notably, to avoid prompts for unwanted health behaviour change." (p.410). So overall, I would say the value is that both the quan and qual data support many of the …	Very little is said about consent. The authors do acknowledge "Eligible smokers who consented completed a baseline online survey (N=182)" (p.407) But do not give any information about how the consent process was carried out (since the screener and baseline survey were both online though, I would assume consent was done online?) Also the authors state "The study was approved by the Institutional R…	"The present study used data from a sample of 94 adolescent smokers aged 14–18 years participating in a longitudinal study of smoking self-change. A total of 109 adolescents were recruited from three high schools in metropolitan San Diego. Criteria for subject inclusion were being 14–18 years of age and having smoked cigarettes in the prior 30 days" (p 684). No real information about the recruitm…	Each participant received $40 for participation (p. 407). Very little else is said about participant burden. Possible burden associated with coming in to the lab for the brochure activity and this may be part of the reason for the lower response rate for that part of the study.	71% of participants where Caucasian, 3% African American, 18% Hispanic, 3% Asian or Pacific Islander and 5% Biracial (Table 1, p. 408)	Technology was not really used for recruiting, but it was used for screening. Students interested in the study received a "weblink" to be able to complete the screener at home. The authors used an online screener and an online baseline survey, but don't really discuss the importance of this or challenges with this. I do think it's interesting that the authors refer to the genetic testing as an ad…	none	The authors acknowledge that n=54 students who took the baseline survey did not do the lab session, though they don't really talk about why this is (is it an issue that these 54 did not attempt to schedule a lab session so they were unable to collect data from them?) Also, at the lab session, I think it's interesting to note that the brochure participants read as well as the questionnaire was all…	No information is provided about the 54 that did not complete the lab session The authors do provide detailed information regarding the exploratory factor analysis, bivariate correlations and multivariate regressions (which all prominently factor into their results and reporting of results)	"Support for this work was provided by the National Cancer Institute (Grant RO1 CA01846 to IML) and the American Cancer Society (Grant MRSG-10-110-01-CPPB to SCO)." (p.410) Two coders independently coded the open-ended questions	No issues regarding reporting explicitly mentioned. The authors do note that snice the study sample was not diverse these results may not be generalizable and this study should be replicated using a larger, more diverse sample (particularly given differences in lung cancer risks among different groups) A number of interesting findings were present in the quantitative data analysis. First, Test Op…
004	004	Acosta, M.C., Eissenberg, T., Nichter, M., Nichter, M., Balster, R.L., and Tobacco Etiology Research Network	2008	Characterizing early cigarette use episodes in novice smokers	Addictive Behaviors	6	U.S.	psychiatry (1), psychology (1), drug and alcohol studies (1), anthropology (2)	early cigarette use in novice smokers	"The current study attempted to collect reports of EUEs (early cigarette use episodes) in real-time, using participants selected for their limited smoking history and then following them weekly for a year" (p. 107).	College freshmen	Incoming freshman class at Purdue University, 2002	cigarettes and non-cigarette tobacco such as chew, snuff, cigars, bidis, cloves, and gum/patch	"A screener survey was administered to incoming freshman in June and July of 2002 when they came to campus for a day of orientation. Of the 6560 incoming freshmen who were eligible, 4690 (71%) completed the screener. Students were eligible to participate in the UpTERN project if they had smoked at least one cigarette lifetime or had at least one puff within the last year, resulting in a potential…	"A subsample of students (N=163) from the UpTERN project were included who reported having smoked <15 cigarettes lifetime (identified through both the screener and baseline assessments) and who then reported smoking during one of the regular weekly, internet-based assessments." (p. 108)	"A 60-minute web-based assessment was administered in August, soon after arrival of students on campus. Many measures during the baseline assessment focused on smoking, but we also assessed personality, finances, stress, selected psychopathologies and other drug use. The baseline assessment was the source of demographic information and tobacco use history data used in analyses reported here" (p. …	"Descriptive statistics were computed to examine participant characteristics, tobacco use history, number of EUEs and time between EUEs. Chi-square analyses were used to compare smoking behavior and context from the first to fifth episode. In order to clarify the subjective effects and reduce the number of subsequent analyses, we factor analyzed the 12 subjective effects items using Principal Com…	"To obtain qualitative information from this sample, we interviewed 26 EUE participants (14 male; 12 female) during the first semester. Follow-up interviews were conducted with 6 of these students during the second semester" (p. 108). The EUE participants were drawn from the n=163 students who had smoked less than 15 cigarettes in their lives and who had reported smoking during one of the regular…	"Semi-structured interviews were conducted by a graduate student or advanced undergraduate student who had received training in ethnographic interviewing techniques. Interviewers and participants were matched by gender. Interviews were conducted on campus and lasted 45–60 min. All interviews were tape recorded and later transcribed. The contents of the interviews were designed to complement and e…	Qualitative analysis technique not described. However, references were made to the qual data like these: "Qualitative data from interviews suggest this was in part because novice smokers shared cigarettes, because they did not really intend to smoke or because the initial experience was a negative one" (p. 111). "Qualitative data indicate that most novice smokers did not buy their own cigarettes,…	reasons not explicitly stated. However, the authors state in the discussion section that this was the first study to "examine EUEs prospectively using both quantitative and qualitative methods" (p. 118).	concurrent	Quan	merged	Concurrent	value not explicitly identified, but authors state theirs is the first study to use both quan and qual to investigate EUEs It's true that the value of mixing was not explicitly stated. Yet, two of the co-authors and the leads on the qualitative methods and components of the UpTERN project are both anthropologists. I agree	"We contacted those students and enrolled the first 912 who gave informed consent to participate in the full UpTERN project" (p. 108). "Approval to conduct the UpTERN study was obtained from the Institutional Review Board (IRB) at Purdue University. In addition, analysis of the data from the EUE subset of participants was approved by the IRBs for the contributing authors from the following instit…	"A screener survey was administered to incoming freshman in June and July of 2002 when they came to campus for a day of orientation. Of the 6560 incoming freshmen who were eligible, 4690 (71%) completed the screener. Students were eligible to participate in the UpTERN project if they had smoked at least one cigarette lifetime or had at least one puff within the last year, resulting in a potential…	The only burden on the participants seemed to be completing the weekly questionnaires during breaks from school. The authors noted a dip in participation during fall break, semester break and spring break.	"92% White (5% Hispanic) and 8% Asian" (p. 110)	No technology mentioned for recruiting; web-based questionnaires were filled out weekly by participants No technology specifically mentioned or used for recruiting, but web-based questionnaires were used for data collection.	none	Data taken from a larger project (UpTERN) from which several other studies have been published. Data (quan and qual) were gathered at the same time - undergraduate and graduate students collected the qual data.	"Although there were few drop outs during the study, there were instances where one or more weeks of data were missing for individual subjects. EUEs that may have occurred during these periods of missing data would have been missed. Thus, one must be cautious in over-interpreting the ordinal number of each EUE. We do no feel that these missing EUEs would have invalidated our conclusions from the …	"This research was sponsored by the Robert Wood Johnson Foundation, Tobacco Etiology Research Network (TERN). Additional support for the data analyses and preparation of this manuscript were provided by NIDA Grants DA01442 (Balster) and DA13169 (Acosta) and the Virginia Tobacco Settlement Foundation (Balster and Eissenberg)" (p. 118).	The only issues reported were in regards to the lack of data on concurrent alcohol use. Since much of the time cigarette smoking occurs while drinking, this may have impacted their EUEs. You make an important point here. It's true with EUEs that the social environment, including the use of other drugs impacts both use and the experience of smoking for young people.
009	009	Sorenson, G., Fagan, P., Hunt, M. K., Stoddard, A. M., Girod, K., Eisenberg, M. & Frazier, L.	2004	Changing channels for tobacco control with youth: developing an intervention for working teens	Health Education Research	7	U.S.	Community-based research (4), Tobacco Control (1), Cancer Control (1)	tobacco worksite intervention (for working teenagers)	"This paper presents formative research findings from a methods development study aimed at designing and testing a tobacco control intervention targeting working teens." (p. 250)	Teens (15-18 years old) who work at least 5 hours a week	Boston, Massachusetts metropolitan area (10 grocery stores from a single corporation more specifically)	cigarettes	"SMART was implemented in ten grocery stores from a single corporation in the Boston, Massachusetts metropolitan area. We selected grocery stores as the setting for this study because they are one of the largest employers of teens (US Department of Labor, 2000). To be eligible for the study, stores were required to employ at least 40 teens. The EYS was administered between October and December 19…	They say that 379 students completed the survey, but then in Table 1 they report on n=375 students (and say that percentages were computed based on differing sample sizes due to missing values for individual items). So I think that 4 students had taken the survey but didn't complete all items, so analyses were based on the n=375 students	"We trained research staff and store contacts (i.e. store managers and/or adult employees) to administer the surveys following standard proced- ures. During the 2-month administration period, 456 eligible teens received the survey and 83% completed it (n = 379; range 50-98% by store)." (p.251-252)	They reported on demographic characteristics of adolescents, smoking habits (compared to responses from the Massachusetts 1999 YRBS), employment and demographic characteristics by smoking status (OR and Confidence Interval, logistic regression) "We selected the dichotomous measure, whether the teen had smoked one or more cigarettes in the last 30 days, as our primary measure of smoking status and…	"Data were collected from focus groups to define constructs for inclusion in the cross-sectional survey and to help develop intervention objectives and messages. We conducted eight focus groups with 41 employed teens, including two groups with teens who had never smoked, two groups with teens experimenting with smoking, one group with smokers and three groups of mixed smoking status." (p.251)	"Data were collected on the beliefs and attitudes about smoking, the role of smoking, social influences to smoke and quit, employment experiences, sources of stress, coping with stress, quitting smoking, sources of social support, and logistics on survey implementation. Audiotapes of the focus groups were transcribed and analyzed to identify generative themes." (p. 251)	They do not provide very much information at all about how specifically the focus group data was analyzed. They offer "Audiotapes of the focus groups were transcribed and analyzed to identify generative themes." (p.251). The next thing they mention about this data is "We identified the following major themes in our focus group analysis: teen employment experiences, sources of stress, the function…	"We identified the following major themes in our focus group analysis: teen employment experiences, sources of stress, the functional meaning of smoking, beliefs and attitudes, and social influences at work." (P.250) So they don't explicitly talk about why they mixed, but they do say that both the quan and qual data will be used to help develop an intervention. So I would say that they're using b…	They actually did use the focus groups to shape the survey. Please see the following: "Data were collected from focus groups to define constructs for inclusion in the cross-sectional survey and to help develop intervention objectives and messages." (p. 251)	QUAN - they do describe both sets of results, but they do a lot more with the quan data than with the qual data I concur.	It's connected. They authors used sequential timing collecting and analyzing the Qual data first and then used that data to inform the development of constructs for the (Quan) survey. Thus, the results of the Qual strand build to form the collection of the Quan data.	Exploratory Sequential	They don't explicitly ascribe a value to the mixing of methods However, considering that they were using both phases to plan an intervention, I would say something like that use of quan and qual give them a more complete sense of what working teens are thinking about tobacco I concur. However, the implied value of mixing was the use of Qual data to inform the development of the Quan survey.	They don't mention anything specific about the consent process for either phase. They do say they study was approved by the Dana-Farber Cancer Institute's IRB	They don't explicitly state how teens were recruited for the focus group They do say that for the survey research staff and store contacts administered the survey to teens working at least 5 hours/week. I agree they do not explicitly state how the teens were recruited. It is implied that all of the teens working in one of the 10 stores were eligible for the study if they were 15-18 years of age a…	Not really mentioned. They do say that most teen workers have a relatively short tenure with their employer, so it may be difficult to structure interventions through worksites	From the survey: 76% were white, non-Hispanic, 8.2% were black, non-Hispanic, 4.1% were Latino, 3.1% were Asian and 8.7% were "other" (no detail provided on what "other" meant in this context) Details were not provided on the demographics of students in the focus groups (n=41). You raise a good point. Another example of the unevenness in the reporting of demographic data.	Not addressed at all	None	Some issues with missing data (not fully explained) Also little information is provided about recruiting, the demographics of the sample or analysis procedures for the focus group so it's very difficult to know. Good points. I presume the missing data comments reference the difference between the number of working teens who completed the survey (N=379) and the number reported in the main findings…	Again, the survey is somewhat limited by what students the staffers/trained grocery store staff interfaced with (some additional issues with missing data) For the focus group, no information is provided about analysis, so it's difficult to assess the issues	Huge number of people that they thanked in acknowledgements (need a large staff to accomplish a study like this) Supported by an NCI grant	It's just difficult because they don't really report on too many of the results from the focus groups (just broad results)
023	023	Kong, G., Morean, M. E., Cavallo, D. A., Camenga, D. R., & Krishnan-Sarin, S.	2015	Reasons for electronic cigarette experimentation and discontinuation among adolescents and young adults	Nicotine & Tobacco Research	5	U.S.	Psychiatry (4), School of Medicine (1)	understanding reasons for trying and stopping e-cigarette use among adolescents and young adults	"the goal of this study was to use qualitative and quantitative studies to assess reasons for e-cigarette experimentation and discontinuation among adolescents and young adults" (p. 848)	Adolescents and young adults. Qual Phase: 1 middle school, 2 high schools, and 2 colleges Quan Phase: 2 middle schools, four high schools, and one college.	School settings in New Haven County, CT	modified-risk tobacco products, specifically e-cigarettes	Seems to be a mix of convenience and purposive sampling. "We invited six HSs from different District Reference Groups (DRGs: school groupings based on indicators of socioeconomic status, financial needs, and school enrollment) in Connecticut to participate. Of these, four HSs agreed to participate. We then invited four MSs from the DRGs of the participating HSs , and of these, two MSs agreed to p…	"The sample was comprised of 5,405 adolescents and young adults (1,166 MS [50.5% males], 3,614 HS [47.7% males], and 625 college [25.0% males])." (p. 851).	"The entire student body in each school (two MSs and four HSs) completed the paper-and-pencil surveys during advisories/homerooms, with the exception of 12 adolescents whose parents refused permission...To recruit college students, index cards with the study information and a link and a QR code that directed students to the online survey were distributed to randomly selected classes, as well as t…	"Descriptive statistics were calculated, and chi-square tests evaluated school level differences (i.e., MS, HS, and college) on all variables. Bonferroni correction for multiple comparisons was applied, and p < .002 was considered statistically significant for chi-square statistics. Adjusted multinomial logistic regression analyses evaluated the extent to which reasons for e-cigarette experimenta…	"We invited six HSs from different District Reference Groups (DRGs: school groupings based on indicators of socioeconomic status, financial needs, and school enrollment) in Connecticut to participate. Of these, four HSs agreed to participate. We then invited four MSs from the DRGs of the participating HSs , and of these, two MSs agreed to participate. Two large public universities in Connecticut …	"We first conducted 18 focus groups (N = 127) with four to eight (M = 7.11, SD = 1.24) participants in each group in one MS, two HSs, and two colleges in New Haven County, CT in November 2012 - April 2013." (p. 848). "The MS and HS focus group participants were recruited using flyers and active recruitment sessions during lunch time...College students were recruited via business cards that descri…	"We analyzed the focus group transcripts using framework analysis" (p. 849) "Two members of the research team reviewed all transcripts during an initial inductive analysis to identify relevant coding themes across focus groups. Following this initial procedure, the corresponding verbatim transcripts related to e-citgarette themes ...were selected for further analysis using ATLAS.ti.7. We conducte…	Not stated explicitly in the intro, but in the Discussion section, "A strength of this study is the formative, qualitative examination through the use of focus groups to empirically derive reasons for e-cigarette experimentation and discontinuation, which then informed the development of subsequent cross-sectional surveys to assess these factors among large numbers of adolescents and young adults…	sequential - "We first conducted 18 focus groups...We then conducted school-wide surveys in a arger sample of adolescents..." (p. 848).	qualitative; focus group data were most relevant for answering the major research question which was to understand why young people try and stop e-cigarette use	connected - the researchers used themes from qualitative data analysis to create a quantitative survey.	Exploratory Sequential	"A strength of this study is the formative, qualitative examination through the use of focus groups to empirically derive reasons for e-cigarette experimentation and discontinuation, which then informed the development of subsequent cross-sectional surveys to assess these factors among large numbers of adolescents and young adults." (p. 852).	"All study procedures were approved by the Institutional Review Board of Yale University, the local school boards, and the participating schools and colleges. Passive parental consent was obtained in MSs and HSs...Approximately 2 weeks prior to each study, information sheets were mailed to the parents detailing the study, and parents were instructed to contact the research staff if they did not w…	"We invited six HSs from different District Reference Groups (DRGs: school groupings based on indicators of socioeconomic status, financial needs, and school enrollment) in Connecticut to participate. Of these, four HSs agreed to participate. We then invited four MSs from the DRGs of the participating HSs , and of these, two MSs agreed to participate. Two large public universities in Connecticut …	No burdens to participants mentioned. "Participants were provided with refreshments prior to the focus groups and compensated for their participation ($25-$50). (p. 848). (QUAL) 12 adolescents' parents refused permission for their children to participate in the Quan phase. All participants in the quan phase were enrolled in a chance to win $50 gift cards for their participation. All middle and hi…	Qual: 56.7% Caucasian, 20.5% Black, 10.2% Hispanic, 3.9% Asian, and 8.7% other or multiple race/ethnicity. Quan: Caucasian (81.1% MS, 66.4% HS, 67.8% college); Hispanic (6.2% MS; 13.2% HS; 8.6% college), Black (2.1% MS; 8.4% HS; 11.8% college), Asian (3.5% MS; 4.1% HS; 2.o9% college), mixed race (3.9% MS; 5.2% HS; 5.4% college), Other race/ethnicity (1.7% MS; 1.7% HS; 3.0% college)	College students could complete the survey in the quan phase using a laptop in the student union; also to recruit college students, a QR code that directed students to the online survey were distributed to classes on a business card.	none	Missing data were not discussed; no other issues in data collected noted.	Response rates were high for the survey administration in the middle and high schools (87.1% HS; 94.1% MS)	"This study was supported by National Institute on Drug Abuse grants..." (p. 853). This was a large study to conduct and required a solid team to do so. I wish they would have discussed the amount of (human power) it required to conduct the work.	Only schools in southeastern Connecticut were sampled. Authors noted limitations of cross-sectional research.
022	022	Elsey, H., Owiredu, E., Thomson, H., Mann, G., Mehta, R. & Siddiqi, K.	2015	Do children overestimate the extent of smoking among their peers? A feasibility study of the social norms approach to prevent smoking	Addictive Behaviors	6	UK	Health Sciences (1), Public Health (3), Unspecified (1), Student Administration (1)	social norms & cigarette smoking among peers [feasibility of a SNA approach in schools]	"this study has two objectives; firstly, to examine the extent to which 12 to 13 year old pupils overestimate smoking among their peers...secondly the study explores the feasibility and appropriateness of using SNA in secondary schools to prevent smoking uptake."	12 and 13 year old (year 8s) at five secondary schools	School setting at 5 secondary schools in two cities in Yorkshire, UK	Cigarettes	All year 8 students at the 5 selected secondary schools were invited to participate in the on-line questionnaire	883 invited, but sample of 595 participated in the survey	On-line questionnaire ("On the advice of the design focus groups, the online SNA questionnaire was kept short and simple, it did not allow participants to leave answers blank and under each category only one option could be checked.") "In all schools the on-line questionnaire was conducted in computer suites either during class or immediately after assembley."	Descriptive statistics, a series of Chi-Square tests, Confidence Intervals	Not a ton of information on QUAL recruitment: "A purposive sample of pupils and staff was selected for the qualitative interviews and focus groups. In all, 7 focus group discussions (FGDs) with pupils and 7 key informant interviews (KIIs) with staff were held." Two great tables highlighting the samples for each school and each data source. So not a lot of information about how they were selected,…	"Qualitative methods of focus groups (7), interviews (7) and observation were used to explore in-depth, from the perspective of staff and pupils, the appropriateness and feasibility of the SNA to prevent smoking uptake in secondary schools" "A reflective workshop with 15 participants from the two arts organisations who facilitated the campaign groups in schools was also held." n=96 Qualitative pa…	"Framework approach (Ritchie & Spencer, 1993) was used to analyse the data" Provides great detail about the resulting process of the analysis in Table 2: "Table 2 identifies the data sources that underpin the themes generated from the qualitative data."	It's not directly stated - but the authors used quantitative and qualitative data to plan and assess a social norms approach program to prevent smoking. The quantitative data was used to develop campaigns in each school and then qualitative data was used to assess feasibility and acceptability of the campaigns. Seemed to imply the need for both quantitative and qualitative evidence of feasibility…	I believe Sequential - 2 qual focus groups designed the questionnaire (although I'm not sure if I should count these focus groups because their results are not directly reported on and they're not included in the 7 feasibility/acceptability focus groups). Then the questionnaire was administered and the quan data was collected. This quan data was used to plan campaigns in each school and QUAL data…	Qualitative - while basic demographics and Chi-Square results were reported, the main focus of the paper was assessing the campaigns designed from the quan findings	Connected - the quan results were used to plan the campaings that were then assessed with QUAL data	Explanatory Sequential	Not explicitly stated - I think for this study the two methods were used to design and then assess a campaign. Specifically the assessment (QUAL) answered different questions than a quan assessment could have (specific considerations of feasibility and participant acceptability) Agreed. Implication is that they obtained both Quan and Qual evidence of the feasibility of the SNA approach	Not directly mentioned [Did discuss schools having say in the process, particularly in terms of qhat Quan data was acceptable as discussed in the Limitations, but no discussion of parent or child consent/assent]	For the questionnaire: all students in the 5 schools were invited [Just took them all to the computer suite as part of the school day] For the qual components it just says "purposive sampling" was used to identify the youth and key informants but there's no more detail included [some focus on the students who were actively involved in the process]	Not explicitly mentioned but the questionnaire was designed to be "simple" ("On the advice of the design focus groups, the online SNA questionnaire was kept short and simple, it did not allow participants to leave answers blank and under each category only one option could be checked")	Not reported [Schools denied chance of gathering demographic data on individual students]	Questionnaire was administered online in a computer suite	none	Students were presented with the questionnaire in school in order to increase response rate: "In all schools the on-line questionnaire was conducted in computer suites either during class or immediately after assembly. This approach resulted in good response rate." Also participants did not have the option to skip individual questions in the on-line questionnaire Really interesting participatory …	The authors list a number of limitations to their analyses - not collecting data on student SES or family smoking status - that limit the analyses and considerations of the relationship between misperceptions and smoking behaviors	The authors worked with arts organizations to produce campaign materials and thank the SNIPS steering group in the acknowledgements	Limited to one area; only 5 schools included; different campaigns at each school (hard to assess all in the same way) "NB: due to space limitations, the findings for all themes are not presented here."
																			96
